# Supplementary material for: A microsatellite diversity analysis and the development of core-set germplasm in a large hulless barley (Hordeum vulgare L.) collection
Source: BMC Genet. 2017 Dec 6;18:102. doi: 10.1186/s12863-017-0563-x (PMC5717800; doi:10.1186/s12863-017-0563-x)
Supplement: Supplementary file 1 — Accession information of 562 hulless barley accessions in the present study. (XLSX 57 kb) [file 12863_2017_563_MOESM1_ESM.xlsx]

## Sheet: Sheet1
Table S1. Accession information of 562 hulless barley in present study
ID	Accession name	Origin	Country	Evolutionary type	Eco-type	Row-type	A (K=2)	B (K=5)	C (K=7)	Core set	Ear length	Plant height	Grain length	Thousand seed weight
1	Kunlun12	Qinghai	China	Cultivar	Spring	6	p2	B1	C5	NA	4	82	0.68	40.04
2	Kunlun1	Qinghai	China	Cultivar	Spring	6	p2	B1	C5	+	4	79	0.62	42.28
3	Ganqing1	Tibet	China	Cultivar	Spring	6	mixed	B1	C1	NA	4	85	0.72	41.24
4	Lasazi	Tibet	China	Cultivar	Spring	6	p1	B4	C1	+	5	79	0.62	39.52
5	Xila42	Tibet	China	Cultivar	Spring	6	mixed	B4	C5	NA	NA	NA	NA	NA
6	Beiqing8	Qinghai	China	Cultivar	Spring	6	p1	B4	C1	NA	6	83	0.7	45.26
7	Kunlun3	Qinghai	China	Cultivar	Spring	6	p1	B4	C1	+	5	78	0.7	41.08
8	Kangqing5	Sichuan	China	Cultivar	Spring	6	p2	B2	C4	NA	5	85	0.6	42.54
9	Lasagoumang	Tibet	China	Cultivar	Spring	6	p2	B3	C6	NA	4	79	0.6	33.38
10	Zangqing280	Tibet	China	Cultivar	Spring	6	p2	B1	C5	NA	5.5	69	0.72	39.84
11	Kangqing7	Sichuan	China	Cultivar	Spring	6	p2	B1	C5	NA	NA	NA	NA	NA
12	Zangqing25	Tibet	China	Cultivar	Spring	6	mixed	B4	C1	NA	7	80	0.6	42.22
13	Zangqing80	Tibet	China	Cultivar	Spring	6	mixed	B4	C1	NA	6	86	0.7	39.02
14	Xila4	Tibet	China	Cultivar	Spring	6	p2	B1	C5	NA	4	90	0.7	48.32
15	Beiqing7	Qinghai	China	Cultivar	Spring	6	p2	B3	C6	+	4	80	0.7	42.14
16	Kunlun13	Qinghai	China	Cultivar	Spring	6	mixed	B1	C5	+	8	74	0.7	40.22
17	Kunlun10	Qinghai	China	Cultivar	Spring	6	p2	B3	C6	NA	4	81	0.7	44.58
18	Xila8	Tibet	China	Cultivar	Spring	6	p2	B1	C5	NA	6	88	0.6	44.94
19	Zangqing3179	Tibet	China	Cultivar	Spring	6	p2	B1	C4	+	7	70	0.5	45.68
20	Beiqing14	Qinghai	China	Cultivar	Spring	6	mixed	B4	C6	NA	4.5	73	0.65	43.52
21	Zang690	Tibet	China	Cultivar	Spring	6	p2	B1	C5	+	4	89	0.6	41.66
22	C2	Canada	Canada	Cultivar	Spring	2	p1	B4	C1	NA	NA	NA	NA	NA
23	Litanggoumang	Sichuan	China	Cultivar	Spring	6	p2	B1	C5	NA	NA	NA	NA	NA
24	2010Qu03	Tibet	China	Cultivar	Spring	6	p2	B1	C6	+	NA	NA	NA	42.32
25	Beiqing6	Qinghai	China	Cultivar	Spring	6	p2	B1	C5	NA	5	91	0.6	43.6
26	Xila12	Tibet	China	Cultivar	Spring	6	mixed	B1	C5	NA	6	84	0.6	36.32
27	Xila9	Tibet	China	Cultivar	Spring	6	mixed	B4	C1	NA	6	89	0.6	43.62
28	Kunlun164	Qinghai	China	Cultivar	Spring	6	p2	B1	C5	NA	6	89	0.7	43.98
29	Xila11	Tibet	China	Cultivar	Spring	6	p2	B1	C5	+	4	91	0.75	40.76
30	Xila1	Tibet	China	Cultivar	Spring	6	p2	B3	C6	NA	6	85	0.65	43.64
31	Beiqing4	Qinghai	China	Cultivar	Spring	6	p2	B2	C4	NA	6	89	0.76	37.64
32	Zangqing1	Tibet	China	Cultivar	Spring	6	p2	B1	C6	+	4	86	0.6	38.34
33	Xila3	Tibet	China	Cultivar	Spring	6	p2	B1	C5	NA	4	89	0.7	44.56
34	Zangqing2	Tibet	China	Cultivar	Spring	6	p2	B3	C6	+	4	85	0.6	45.7
35	Xila22	Tibet	China	Cultivar	Spring	6	p2	B3	C6	NA	7	100	0.7	46.879
36	Xila19	Tibet	China	Cultivar	Spring	6	mixed	B4	C1	+	7	97	0.75	43.04
37	Xila17	Tibet	China	Cultivar	Spring	6	mixed	B1	C5	NA	4	83	0.55	40.22
38	Xila5	Tibet	China	Cultivar	Spring	6	p2	B3	C6	NA	8	80	0.65	47.16
39	Beiqing2	Qinghai	China	Cultivar	Spring	6	p2	B3	C6	+	5	85	0.7	48.52
40	Xila14	Tibet	China	Cultivar	Spring	6	p2	B2	C4	+	6	87	0.7	38.02
41	Zangqing7239	Tibet	China	Cultivar	Spring	6	p2	B1	C5	+	7	70	0.7	40.8
42	Kunlun14	Qinghai	China	Cultivar	Spring	6	p1	B4	C1	NA	6	85	0.71	48.92
43	Zangqing148	Tibet	China	Cultivar	Spring	6	p2	B1	C6	NA	4	81	0.6	43.76
44	Zangqing336	Tibet	China	Cultivar	Spring	6	p2	B1	C5	NA	7	77	0.63	43.42
45	Zangqing320	Tibet	China	Cultivar	Spring	6	p2	B1	C6	+	7.5	83	0.75	44.88
46	Rinong6	Tibet	China	Cultivar	Spring	6	p2	B1	C5	NA	4	74	0.6	41.58
47	Diqingheiyuangui	Tibet	China	Cultivar	Spring	6	p2	B1	C5	NA	5	90	0.7	45.9
48	Gangqing2	Tibet	China	Cultivar	Spring	6	p2	B1	C5	+	5	75	0.75	45.7
49	Pinbi14	Tibet	China	Cultivar	Spring	6	mixed	B4	C1	+	4	79	0.6	43.66
50	Xila15	Tibet	China	Cultivar	Spring	6	p2	B1	C5	+	6	86	0.7	35.16
51	Xila7	Tibet	China	Cultivar	Spring	6	p2	B1	C6	NA	6	88	0.65	41.08
52	Zangqing311	Tibet	China	Cultivar	Spring	6	p2	B1	C3	+	4	82	0.65	45.24
53	Xila16	Tibet	China	Cultivar	Spring	6	p2	B3	C6	NA	6	80	0.7	39.6
54	Zangqing13	Tibet	China	Cultivar	Spring	6	p2	B1	C5	NA	6	75	0.6	43.104
55	Dongqing8	Tibet	China	Cultivar	Winter	6	p2	B1	C5	NA	NA	NA	NA	NA
56	Fu8-4	Tibet	China	Cultivar	Spring	6	p2	B1	C5	NA	7	71	0.62	42.72
57	Nan-3	Tibet	China	Cultivar	Spring	6	mixed	B4	C1	+	4	79	0.65	39.76
58	C369	Canada	Canada	Cultivar	Spring	6	p2	B5	C3	NA	4	80	0.55	37.86
59	Shannanbai	Tibet	China	Cultivar	Spring	6	p2	B1	C6	NA	4	81	0.72	41.12
60	Ganqing3	Sichuan	China	Cultivar	Spring	6	p2	B2	C4	NA	4	65	0.8	44.36
61	Kunlun15	Qinghai	China	Cultivar	Spring	6	p2	B1	C5	+	5	83	0.7	41.06
62	Xila13	Tibet	China	Cultivar	Spring	6	p2	B1	C6	NA	5	82	0.75	42.94
63	Beiqing3	Qinghai	China	Cultivar	Spring	6	p2	B1	C5	+	4	88	0.75	51.82
64	Zangqing2000	Tibet	China	Cultivar	Spring	6	p2	B3	C6	NA	7	84	0.7	47.931
65	Beiqing9	Qinghai	China	Cultivar	Spring	6	p1	B4	C1	NA	4	85	0.75	41.28
66	Beiqing1	Qinghai	China	Cultivar	Spring	6	p2	B2	C4	+	4	82	0.61	32.58
67	Xila2	Tibet	China	Cultivar	Spring	6	p2	B1	C4	NA	4	82	0.6	44.46
68	C1	Canada	Canada	Cultivar	Spring	2	p2	B2	C4	NA	NA	NA	NA	NA
69	C368	Canada	Canada	Cultivar	Spring	6	p2	B1	C5	NA	4	81	0.65	33.08
70	Beiqing5	Qinghai	China	Cultivar	Spring	6	p2	B1	C5	+	4	90	0.6	44.09
71	Kangqing6	Sichuan	China	Cultivar	Spring	6	p2	B1	C5	NA	5	83	0.7	41.52
72	Ganqing4	Sichuan	China	Cultivar	Spring	6	p2	B1	C5	+	5	78	0.8	41.5
73	Kunlun2	Qinghai	China	Cultivar	Spring	6	p2	B1	C5	+	5	80	0.6	39.9
74	Xila6	Tibet	China	Cultivar	Spring	6	p2	B1	C5	NA	4	91	0.55	42.26
75	Kunlun8	Qinghai	China	Cultivar	Spring	6	p2	B1	C5	+	4	79	0.7	40.86
76	Zangqing85	Tibet	China	Cultivar	Spring	6	p2	B1	C6	+	4	81	0.6	41.46
77	Linzhihei	Tibet	China	Cultivar	Spring	6	mixed	B4	C1	NA	5	105	0.75	31.18
78	Gaoyuanzao1	Tibet	China	Cultivar	Spring	6	p2	B1	C6	NA	5	75	0.55	36.4
79	Kangqing3	Sichuan	China	Cultivar	Spring	6	p2	B1	C5	NA	9	96	0.75	40.64
80	Xila10	Tibet	China	Cultivar	Spring	6	p2	B1	C6	+	5	75	0.6	40.52
81	Ganqing5	Sichuan	China	Cultivar	Spring	6	p2	B1	C5	NA	4	76	0.6	39.4
82	GannongdaNFC	Gansu	China	Cultivar	Spring	2	p2	B5	C2	+	5	75	0.85	41.74
83	Gannongda7	Gansu	China	Cultivar	Spring	2	p2	B1	C5	NA	4	72	0.65	42.62
84	2010qu04	Tibet	China	Cultivar	Spring	6	mixed	B1	C1	NA	NA	NA	NA	36.44
85	Alibai	Tibet	China	Cultivar	Spring	6	p2	B1	C5	+	4	78	0.72	46.5
86	Wenxing7	Sichuan	China	Landrace	Spring	6	p2	B1	C5	+	NA	NA	NA	28.9
87	A212	Sichuan	China	Landrace	Spring	6	p2	B2	C4	+	NA	NA	NA	22
88	Ridaduo	Sichuan	China	Landrace	Spring	6	p2	B1	C5	+	7	79	0.55	40.96
89	Xiaoqingke	Sichuan	China	Landrace	Spring	6	p2	B3	C5	NA	6	60	0.55	37.8
90	Ahei	Sichuan	China	Landrace	Spring	6	p2	B1	C6	NA	6	85	0.55	34.58
91	ZDM04158	Tibet	China	Wild barley	Spring	2	p2	B1	C6	NA	NA	NA	NA	47.3
92	Handilan	Tibet	China	Landrace	Spring	4	p1	B4	C1	NA	NA	NA	NA	NA
93	Dulihuang	Tibet	China	Landrace		6	p2	B2	C4	+	NA	NA	NA	NA
94	Hiproly	Ethiopia	Ethiopia	Landrace	Spring	2	p2	B1	C5	NA	NA	NA	NA	NA
95	Lanqingke	Qinghai	China	Landrace	Spring	6	mixed	B1	C5	+	7	81	0.6	29.22
96	Shaerlan	Tibet	China	Landrace	Spring	6	p2	B1	C5	NA	NA	NA	NA	46.5
97	Zang85pin3872	Tibet	China	Cultivar	Spring	6	p2	B1	C6	+	NA	NA	NA	44.4
98	weeah	Australia	Australia	Landrace	Spring	2	p2	B1	C5	+	NA	NA	NA	NA
99	Zhujuqing	Tibet	China	Landrace	Spring	6	p2	B1	C5	NA	NA	NA	NA	41.6
100	Womazi	Tibet	China	Landrace	Spring	6	p1	B4	C1	NA	NA	NA	NA	50.9
101	Zang831339	Tibet	China	Cultivar	Spring	6	p2	B1	C5	+	NA	NA	NA	46.6
102	Silenghuake	Sichuan	China	Landrace	Spring	6	mixed	B1	C5	NA	7	60	0.85	31.88
103	ZDM08219	Tibet	China	Landrace			mixed	B4	C1	NA	NA	NA	NA	NA
104	Eryuhuang	Sichuan	China	Landrace	Spring	6	p2	B1	C5	+	6	78	0.8	35.84
105	Zihuangmangluo	Yunnan	China	Landrace	Spring	2	p2	B3	C6	NA	NA	NA	NA	NA
106	Aiganqi	Denmark	Denmark	Landrace	Spring	4	p2	B1	C5	NA	NA	NA	NA	24
107	Duanmangqingke	Tibet	China	Landrace	Spring	6	p2	B1	C5	+	NA	NA	NA	30.1
108	ZDM06385	Tibet	China	Landrace			mixed	B4	C1	NA	NA	NA	NA	NA
109	Xiongmalan	Tibet	China	Landrace	Spring	6	mixed	B1	C5	NA	NA	NA	NA	46.8
110	A212	Sichuan	China	Cultivar	Spring	6	p2	B1	C6	NA	NA	NA	NA	NA
111	Zegaiziqingke	Sichuan	China	Landrace	Spring	6	p2	B3	C6	NA	NA	NA	NA	NA
112	Duanyingluomai	Yunnan	China	Landrace	Spring	2	p1	B4	C1	NA	NA	NA	NA	NA
113	Landamai	Sichuan	China	Landrace	Spring	6	p1	B4	C1	NA	6	84	0.75	25.62
114	Zang861266	Tibet	China	Cultivar	Spring	6	p2	B1	C5	+	NA	NA	NA	47.5
115	W9-2	Tibet	China	Wild barley	Spring	4	p2	B1	C5	NA	NA	NA	NA	32.8
116	Zang85pin3768	Tibet	China	Cultivar	Spring	6	p2	B1	C6	+	NA	NA	NA	45.8
117	Helindamai	Sichuan	China	Landrace	Spring	6	p2	B1	C5	NA	6	90	0.8	32.44
118	Changmanghei	Qinghai	China	Landrace	Spring	6	p1	B4	C1	NA	7.5	24	0.7	32.46
119	ZDM00123	Tibet	China	Landrace			p2	B2	C4	NA	NA	NA	NA	NA
120	Goumangzi	Qinghai	China	Landrace	Spring	6	mixed	B4	C1	+	5	77	0.52	36.5
121	Magvelone	France	France	Landrace	Spring	4	mixed	B1	C5	NA	NA	NA	NA	NA
122	ZDM04080	Tibet	China	Landrace			mixed	B4	C1	NA	NA	NA	NA	NA
123	Chebujian1	Tibet	China	Landrace	Spring		mixed	B4	C1	NA	NA	NA	NA	NA
124	CM72	USA	USA	Landrace	Spring	4	p2	B1	C5	NA	NA	NA	NA	NA
125	Erlengye	Tibet	China	Wild barley	Spring	2	p2	B3	C6	NA	NA	NA	NA	52.8
126	Dingjiemuzi	Tibet	China	Landrace	Spring	6	p2	B3	C6	+	NA	NA	NA	45
127	Zang831247	Tibet	China	Cultivar	Spring	6	p2	B1	C4	+	NA	NA	NA	45.3
128	Yousong	Tibet	China	Landrace	Spring	6	p2	B2	C4	+	NA	NA	NA	46
129	Ziqingke	Tibet	China	Landrace	Spring	4	p2	B3	C6	NA	NA	NA	NA	NA
130	Zumuzu	Sichuan	China	Landrace	Spring	6	p2	B1	C6	NA	NA	NA	NA	28
131	Harrington	Canada	Canada	Landrace	Spring	2	p2	B3	C7	NA	NA	NA	NA	NA
132	Zang830754	Tibet	China	Cultivar	Spring	6	mixed	B3	C1	NA	NA	NA	NA	42.5
133	Chebujian2	Tibet	China	Landrace	Spring		mixed	B4	C1	+	NA	NA	NA	NA
134	Silenghei	Qinghai	China	Landrace	Spring	6	p2	B1	C5	NA	7.5	70	0.7	31.02
135	Apizaco	Mexico	Mexico	Landrace	Spring	4	p2	B5	C2	+	NA	NA	NA	NA
136	Zang861228	Tibet	China	Cultivar	Spring	6	p2	B1	C5	NA	NA	NA	NA	34.2
137	Heiqingke	Qinghai	China	Landrace	Spring	6	mixed	B4	C1	NA	7	95	0.7	28.96
138	Huzuzang	Qinghai	China	Landrace	Spring		mixed	B4	C7	+	NA	NA	NA	NA
139	Shuangliudamai	Sichuan	China	Landrace	Spring	6	p2	B1	C5	NA	7	82	0.82	35.82
140	Womalan	Tibet	China	Landrace	Spring	6	p2	B1	C4	NA	NA	NA	NA	39
141	Qiaowoqingke	Sichuan	China	Landrace	Spring	6	p2	B1	C5	+	NA	NA	NA	33
142	Ziqingke2	Qinghai	China	Landrace	Spring	6	p2	B1	C5	NA	7	80	0.55	29.58
143	Gujindamai	Sichuan	China	Landrace	Spring	6	p2	B1	C5	+	NA	NA	NA	33
144	Zang900608	Tibet	China	Cultivar	Spring	6	p2	B2	C4	+	NA	NA	NA	46.1
145	Leqing	Tibet	China	Landrace	Spring	6	mixed	B1	C5	NA	NA	NA	NA	36.9
146	Ganmuertiao	Japan	Japan	Landrace	Spring	2	p2	B1	C5	+	NA	NA	NA	NA
147	Mengdehuang	Tibet	China	Landrace	Spring	6	p2	B1	C6	NA	NA	NA	NA	49.2
148	Baiyuzimang	Tibet	China	Cultivar	Spring	4	p1	B4	C1	NA	NA	NA	NA	NA
149	Zang840714	Tibet	China	Cultivar	Spring	6	p2	B3	C6	+	NA	NA	NA	35.2
150	Zang830928	Tibet	China	Cultivar	Spring	6	p2	B3	C6	+	NA	NA	NA	33
151	Zang830187	Tibet	China	Cultivar	Spring	6	p2	B1	C5	NA	NA	NA	NA	34.9
152	Setuiduanmang	Tibet	China	Landrace	Spring	6	p2	B1	C5	NA	NA	NA	NA	42.8
153	Huiseye	Tibet	China	Wild barley	Spring	4	p2	B1	C5	+	NA	NA	NA	40.7
154	Shuangliudamai2	Sichuan	China	Landrace	Spring	6	p2	B5	C3	NA	NA	NA	NA	NA
155	Shimugang3	Japan	Japan	Landrace	Spring	4	p2	B3	C6	NA	NA	NA	NA	NA
156	W6-1	Tibet	China	Wild barley	Spring	4	p2	B1	C5	NA	NA	NA	NA	34.6
157	Hongjiaoni	Qinghai	China	Landrace	Spring	6	p2	B1	C6	NA	4.5	78	0.8	32.78
158	Pidamai	Sichuan	China	Landrace	Spring	6	p2	B2	C4	NA	8	60	0.85	35.36
159	Zangqiangqingke	Tibet	China	Landrace	Spring	4	p2	B1	C4	+	NA	NA	NA	NA
160	CM67	Mexico	Mexico	Landrace	Spring	4	p2	B3	C6	NA	NA	NA	NA	NA
161	Xisuiduanmang	Tibet	China	Landrace	Spring	6	p2	B2	C4	+	NA	NA	NA	41.2
162	Qubulan	Tibet	China	Landrace	Spring	6	p2	B1	C5	NA	NA	NA	NA	48.5
163	Wenxing1	Sichuan	China	Landrace	Spring	6	p2	B1	C5	NA	NA	NA	NA	35.1
164	Changmaodamai	Guizhou	China	Landrace	Spring	6	p2	B2	C4	NA	9	90	0.69	28.82
165	Helindamai2	Sichuan	China	Landrace	Spring	6	p2	B1	C5	NA	NA	NA	NA	32.9
166	ZDM08086	Qinghai	China	Landrace	Spring	6	p2	B1	C4	NA	5	98	0.6	35.98
167	HuangChangguangdamai	Yunnan	China	Landrace	Spring	2	p2	B1	C5	NA	NA	NA	NA	NA
168	Zaosu3	Japan	Japan	Landrace	Spring	2	p2	B1	C5	NA	NA	NA	NA	40.8
169	ZYM0850	Tibet	China	Wild barley	Spring	6	p2	B1	C5	NA	8	80	0.55	33.66
170	ZYM2814	Tibet	China	Wild barley	Spring	6	p2	B1	C6	+	7.5	78	0.65	42.38
171	ZYM0083	Tibet	China	Wild barley	Spring	2	p2	B1	C4	NA	8	75	0.72	33.56
172	ZYM0733	Tibet	China	Wild barley	Spring	6	mixed	B1	C6	NA	6	71	0.7	31.24
173	ZYM2162	Tibet	China	Wild barley	Spring	6	p1	B4	C1	NA	6	76	0.78	25.2
174	ZYM1289	Tibet	China	Wild barley	Spring	6	p2	B5	C2	NA	9.5	87	0.85	44.96
175	ZYM0963	Tibet	China	Wild barley	Spring	6	p2	B1	C5	NA	5	76	0.7	35.88
176	ZYM1099	Tibet	China	Wild barley	Spring	6	p2	B1	C6	+	4.5	67	0.5	26.44
177	ZYM1849	Tibet	China	Wild barley	Spring	6	p2	B1	C7	NA	6	77	0.65	32.44
178	ZYM1262	Tibet	China	Wild barley	Spring	2	p2	B5	C2	NA	8	75	0.85	53.46
179	ZYM1202	Tibet	China	Wild barley	Spring	6	p2	B1	C5	NA	4.5	60	0.82	28.94
180	ZYM1375	Tibet	China	Wild barley	Spring	6	mixed	B1	C1	+	4	81	0.75	19.92
181	ZYM1288	Tibet	China	Wild barley	Spring	6	p2	B1	C5	NA	8	85	0.55	29.24
182	ZYM1844	Tibet	China	Wild barley	Spring	2	p2	B1	C5	+	9	78	0.72	35.74
183	ZYM2198	Tibet	China	Wild barley	Spring	6	p2	B1	C6	+	6	75	0.8	33.64
184	ZYM2213	Tibet	China	Wild barley	Spring	6	p2	B1	C6	NA	8.5	73	0.8	40.22
185	ZYM2611	Tibet	China	Wild barley	Spring	2	p2	B5	C2	+	8	63	0.78	43.04
186	ZYM2195	Tibet	China	Wild barley	Spring	6	p2	B2	C4	+	6.5	52	0.75	45.44
187	ZYM1119	Tibet	China	Wild barley	Spring	6	p2	B1	C6	NA	6.5	80	0.72	38.22
188	ZYM2410	Tibet	China	Wild barley			p1	B4	C1	NA	NA	NA	NA	NA
189	ZYM1852	Tibet	China	Wild barley		6	p2	B2	C4	+	5	74	0.71	35
190	ZYM0861	Tibet	China	Wild barley	Spring	6	p2	B1	C5	NA	7	63	0.85	30.7
191	ZYM2638	Tibet	China	Wild barley	Spring	6	mixed	B1	C5	NA	8.5	80	0.71	38.28
192	ZYM0439	Tibet	China	Wild barley	Spring	6	p2	B1	C5	NA	6	62	0.65	30.26
193	ZYM0957	Tibet	China	Wild barley	Spring	2	p2	B2	C4	NA	7.5	74	0.65	38.48
194	ZYM1047	Tibet	China	Wild barley	Spring	6	p2	B2	C4	+	7	62	0.81	35.82
195	ZYM1478	Tibet	China	Wild barley	Spring	2	p2	B2	C4	NA	6	77	0.7	41.56
196	ZYM1482	Tibet	China	Wild barley	Spring	2	p2	B2	C4	NA	5.5	89	0.7	45.3
197	ZYM0303	Tibet	China	Wild barley	Spring	6	p2	B2	C4	NA	6	78	0.7	37.6
198	ZYM3088	Tibet	China	Wild barley	Spring	6	mixed	B4	C1	NA	7.5	84	0.82	23.74
199	ZYM2612	Tibet	China	Wild barley	Spring	2	p2	B3	C6	+	8	74	0.72	49.36
200	ZYM1850	Tibet	China	Wild barley	Spring	6	p2	B2	C4	+	4.5	80	0.75	37.82
201	ZYM2183	Tibet	China	Wild barley	Spring	6	p2	B2	C4	+	8.5	56	0.67	29.32
202	ZYM0977	Tibet	China	Wild barley	Spring	2	p2	B2	C4	NA	7	64	0.91	55.46
203	ZYM1850	Tibet	China	Wild barley	Spring	6	p2	B2	C4	NA	5.5	60	0.9	34.46
204	ZYM3251	Tibet	China	Wild barley	Spring	6	p2	B1	C6	NA	8.5	78	0.71	30.12
205	ZYM1490	Tibet	China	Wild barley			p2	B3	C3	NA	NA	NA	NA	NA
206	ZYM1953	Tibet	China	Wild barley			p2	B3	C6	+	NA	NA	NA	NA
207	ZYM2281	Tibet	China	Wild barley	Spring	6	mixed	B5	C2	NA	7	57	0.65	26.94
208	ZYM2507	Tibet	China	Wild barley	Spring	6	p2	B2	C6	NA	8	77	0.65	35.46
209	ZYM1654	Tibet	China	Wild barley	Spring	2	p2	B2	C4	NA	10	90	0.72	42.44
210	ZYM2830	Tibet	China	Wild barley	Spring	6	p2	B2	C4	NA	7	71	0.7	26.22
211	ZYM1412	Tibet	China	Wild barley	Spring	6	p2	B2	C4	+	4	86	0.75	32.92
212	ZYM0762	Tibet	China	Wild barley	Spring	6	p2	B2	C4	NA	8	75	0.6	32.43
213	ZYM0254	Tibet	China	Wild barley	Spring	6	p2	B2	C4	+	9	75	1	41.34
214	Atlanta	Canada	Canada	Landrace	Spring	2	p1	B4	C1	+	11	80	0.85	41.12
215	Centinela	Mexico	Mexico	Landrace	Spring	2	p2	B2	C6	+	8	65	0.75	38.44
216	CMB-72-81-500Y-501B-500Y-OB	Mexico	Mexico	Landrace	半Winter	6	p2	B2	C4	NA	NA	NA	NA	NA
217	Cebada Misc	Mexico	Mexico	Landrace	Spring	6	p2	B2	C4	NA	7	83	0.9	43.98
218	Moroc9-75	Syria	Syria	Landrace	Spring	2	p2	B2	C4	+	7	50	0.85	43.16
219	Badia	Syria	Syria	Landrace	Spring	6	p2	B2	C4	NA	4.5	58	0.95	38.33
220	Karl	USA	USA	Landrace	Spring	4	p2	B3	C4	NA	NA	NA	NA	NA
221	Maltworthy	Australia	Australia	Landrace	Spring	2	p1	B4	C1	NA	6	73	0.8	43.76
222	Diamond	Canada	Canada	Landrace	Spring	6	p1	B4	C1	NA	10.5	85	0.8	38.02
223	Guanajuato	Mexico	Mexico	Landrace	Spring	2	p2	B2	C4	NA	5.5	60	0.8	39.24
224	Apizaco	Mexico	Mexico	Landrace	Spring	4	p2	B2	C4	NA	NA	NA	NA	NA
225	Mobet	Ethiopia	Ethiopia	Landrace	Spring	2	p2	B2	C6	+	9	80	0.8	40.9
226	Netherlands-3-1y	Mexico	Mexico	Landrace	Spring	2	p2	B1	C5	+	5	53	0.85	44.18
227	Benedicte	Japan	Japan	Landrace	Spring	2	p2	B3	C6	NA	8.5	75	0.78	41.86
228	WDM00057	Australia	Australia	Landrace	Spring	2	p1	B4	C1	NA	5	65	0.72	45.54
229	CM72	USA	USA	Landrace	Spring	4	p2	B3	C6	NA	NA	NA	NA	NA
230	Clipper	Australia	Australia	Landrace	Spring	2	p2	B2	C4	+	5	62	0.8	41.26
231	CMB-74A-1796-B-6B-1Y-1B-1Y-1B-OY	Mexico	Mexico	Landrace	Spring	2	p1	B4	C1	+	5	48	0.82	35.6
232	Manchuria	Japan	Japan	Landrace	Spring	4	p2	B2	C4	NA	8	100	0.85	30.7
233	Assala-04	Syria	Syria	Landrace	Spring	6	p2	B2	C4	+	4.5	60	1	42.3
234	Dawn	Japan	Japan	Landrace	Spring	6	p2	B2	C4	NA	4.5	64	0.75	27.88
235	CM67	Mexico	Mexico	Landrace	Spring	4	p2	B5	C2	NA	NA	NA	NA	NA
236	Chevalier	Japan	Japan	Landrace	Spring	2	p2	B2	C4	NA	9.5	86	0.72	48.96
237	CMB-74A-1117-2B-1Y-1B-1Y-1B-OY	Mexico	Mexico	Landrace	Spring	6	p2	B2	C4	+	8	63	0.72	35.16
238	WDM06185	Canada	Canada	Landrace	Spring	6	p2	B2	C4	+	7.6	74	0.8	33.84
239	Otal	Canada	Canada	Landrace	Spring	6	p2	B2	C4	+	6.7	81	0.75	34.42
240	Alamo"s"	Mexico	Mexico	Landrace	Spring	6	p2	B2	C4	NA	5	65	0.82	47.28
241	Dampier	Australia	Australia	Landrace	Spring	2	p2	B2	C4	+	5	54	0.72	45.08
242	Harrington	Canada	Canada	Landrace	Spring	2	p2	B3	C6	NA	NA	NA	NA	NA
243	CMB-74A-762-8M-3Y-1121Y-1B-OY	Mexico	Mexico	Landrace	Spring	2	p2	B2	C4	NA	5	65	0.72	33.12
244	WDM00123	Morocco	Morocco	Landrace	Spring	4	p2	B2	C4	NA	8	75	0.7	25.22
245	Athenais	Greece	Greece	Landrace	Spring	6	p2	B2	C4	NA	NA	NA	NA	NA
246	Hiproly	Ethiopia	Ethiopia	Landrace	Spring	2	p2	B2	C4	NA	5	75	0.7	37.08
247	S-096	Mexico	Mexico	Landrace	Spring	2	p2	B3	C6	NA	NA	NA	NA	NA
248	Empress	Canada	Canada	Landrace	Spring	6	p2	B2	C6	+	10	85	0.75	36.7
249	Ketch	Australia	Australia	Landrace	Spring	2	p2	B2	C4	NA	6	60	0.8	38.48
250	Bald Skinless	Canada	Canada	Landrace	Spring	6	p2	B2	C3	NA	7	67	0.52	38.12
251	WDM06224	Japan	Japan	Landrace	Spring	4	p2	B2	C4	NA	3.5	34	0.5	21.76
252	CAN 8854	Canada	Canada	Landrace	Spring	2	p2	B3	C6	+	8	78	0.8	42.54
253	Jorlnson	Canada	Canada	Landrace	Spring	6	p2	B3	C6	NA	7	84	0.85	35.56
254	Clipper/Volla	Syria	Syria	Landrace	Spring	2	p2	B2	C4	+	5	58	0.7	39.72
255	Ariel	Japan	Japan	Landrace	Spring	2	p2	B2	C4	NA	8	66	0.61	35.74
256	Koru	UK	UK	Landrace	Spring	2	p2	B2	C4	+	8.5	63	0.85	38.48
257	Teran78	Ecuador	Ecuador	Landrace	Spring	2	p2	B3	C6	NA	NA	NA	NA	NA
258	Emir//Apm/HC1905	Syria	Syria	Landrace	Spring	2	p2	B2	C4	+	6	60	0.7	36.66
259	Magvelone	France	France	Landrace	Spring	4	p2	B3	C6	+	NA	NA	NA	NA
260	WDM00138	Tunisia	Tunisia	Landrace	Spring	4	p2	B2	C4	+	7	80	0.75	37.3
261	Giza 21	Egypt	Egypt	Landrace	Spring	6	p2	B2	C6	NA	4	53	0.85	45.84
262	Harry	Sweden	Sweden	Landrace	Spring	2	p2	B3	C6	+	NA	NA	NA	NA
263	Corvette	Australia	Australia	Landrace	Spring	2	p2	B3	C6	NA	6	58	0.82	42.69
264	weeah	Australia	Australia	Landrace	Spring	2	p2	B2	C4	NA	NA	NA	NA	NA
265	Argyle	Canada	Canada	Landrace	Spring	6	p1	B4	C1	NA	5.5	75	0.65	26.58
266	WDM00017	Japan	Japan	Landrace	Spring	2	p2	B3	C6	NA	NA	NA	NA	NA
267	Giza 114	Egypt	Egypt	Landrace	Spring	6	p2	B3	C6	+	4	48	0.84	40.06
268	Guanajuato	Mexico	Mexico	Landrace	Spring	2	p1	B4	C1	NA	NA	NA	NA	NA
269	Api-CM67×DL71	Mexico	Mexico	Landrace	Spring	4	p2	B3	C6	NA	NA	NA	NA	NA
270	Maris Canon	UK	UK	Landrace	Spring	2	mixed	B2	C2	NA	9.5	79	0.6	35.7
271	WDM06186	Canada	Canada	Landrace	Spring	6	p2	B2	C4	+	7	82	0.65	34.34
272	Lara	Australia	Australia	Landrace	Spring	2	p2	B2	C4	+	11	71	0.72	37.78
273	Zang1331	Tibet	China	Landrace	Spring	6	p2	B2	C4	NA	NA	NA	NA	NA
274	Zang0919	Tibet	China	Landrace	Spring	6	p2	B3	C6	+	7	81	0.6	36.74
275	Zang1266	Tibet	China	Landrace	Spring	6	p2	B2	C6	NA	6.5	93	0.8	33.54
276	Zang1455	Tibet	China	Landrace	Spring	6	p2	B2	C4	NA	5	94	0.89	53.94
277	Zang1272	Tibet	China	Landrace	Spring	6	p2	B2	C4	NA	8.5	105	0.8	37.38
278	Zang1274	Tibet	China	Landrace	Spring	6	p2	B2	C4	NA	NA	NA	NA	NA
279	Zang0449	Tibet	China	Landrace	Spring	6	p2	B2	C4	NA	6.1	60	0.8	37.34
280	Zang0249	Tibet	China	Landrace	Spring	6	p2	B3	C6	NA	7	112	0.75	45.42
281	Zang0081	Tibet	China	Landrace	Spring	4	p2	B3	C6	+	NA	NA	NA	NA
282	Zang0695	Tibet	China	Landrace	Spring	6	p2	B2	C4	NA	5	69	0.6	37.8
283	Zang0324	Tibet	China	Landrace	Spring	4	p2	B2	C4	NA	NA	NA	NA	NA
284	Zang1447	Tibet	China	Landrace	Spring	2	p2	B5	C2	NA	10	104	0.72	36.68
285	Zang0379	Tibet	China	Landrace	Spring	6	p2	B2	C6	NA	7.6	69	0.65	45.22
286	Zang0853	Tibet	China	Landrace	Spring	6	p2	B2	C4	NA	5	82	0.65	31.58
287	Zang0562	Tibet	China	Landrace	Spring	6	p2	B2	C6	NA	5	101	0.65	39.56
288	Zang0656	Tibet	China	Landrace	Spring	4	p2	B2	C4	NA	NA	NA	NA	NA
289	Zang0479	Tibet	China	Landrace	Spring	6	p2	B2	C4	+	6.3	74	0.72	42.12
290	Zang0123	Tibet	China	Landrace	Spring	6	p1	B4	C1	NA	9.5	73	0.8	37.6
291	Zang0225	Tibet	China	Landrace	Spring	6	p1	B4	C1	+	6.6	78	0.8	37.96
292	Zang0221	Tibet	China	Landrace	Spring	6	p1	B4	C1	NA	6.5	84	0.72	39.22
293	Zang0450	Tibet	China	Landrace	Spring	6	p1	B4	C1	NA	6	72	0.75	39.92
294	Zang1437	Tibet	China	Landrace	Spring	6	p1	B4	C1	+	8.5	102	0.82	37.9
295	Zang0296	Tibet	China	Landrace	Spring	6	p1	B4	C1	+	3	89	0.77	32.16
296	Zang0607	Tibet	China	Landrace	Spring	6	p1	B4	C1	NA	6	99	0.65	40.36
297	Zang0282	Tibet	China	Landrace	Spring	6	p1	B4	C1	NA	7	100	0.71	40.5
298	Zang0339	Tibet	China	Landrace	Spring	6	p1	B4	C1	+	8	94	0.75	33.48
299	Zang1431	Tibet	China	Landrace	Spring	2	p1	B4	C1	NA	10	97	0.8	44.34
300	Zang0968	Tibet	China	Landrace	Spring	2	p1	B4	C1	NA	9	91	0.65	51.06
301	Zang0430	Tibet	China	Landrace	Spring	6	p1	B4	C1	+	9.2	94	0.72	36.34
302	Zang0240	Tibet	China	Landrace	Spring	6	p1	B4	C1	NA	7.9	90	0.63	35.16
303	Zang0109	Tibet	China	Landrace	Spring	6	p1	B4	C1	NA	6.4	92	0.75	46.2
304	Zang0386	Tibet	China	Landrace	Spring	6	p1	B4	C1	NA	6.9	79	0.45	35.82
305	Zang0264	Tibet	China	Landrace	Spring	6	p1	B4	C1	+	6	99	0.72	42
306	Zang0243	Tibet	China	Landrace	Spring	6	p1	B4	C1	NA	8	102	0.63	42.82
307	Zang0321	Tibet	China	Landrace	Spring	4	p1	B4	C1	NA	NA	NA	NA	NA
308	Zang1458	Tibet	China	Landrace	Spring	6	p1	B4	C1	NA	6	100	0.85	39.9
309	Zang0982	Tibet	China	Landrace	Spring	6	p1	B4	C1	+	8	83	0.72	31.5
310	Zang0237	Tibet	China	Landrace	Spring	6	p1	B4	C1	NA	6	82	0.72	37.12
311	Zang0262	Tibet	China	Landrace	Spring	6	p1	B4	C1	+	7	100	0.75	33.94
312	Zang0856	Tibet	China	Landrace	Spring	4	p1	B4	C1	NA	NA	NA	NA	NA
313	Zang0115	Tibet	China	Landrace	Spring	4	p1	B4	C1	+	NA	NA	NA	NA
314	Zang0293	Tibet	China	Landrace	Spring	6	p1	B4	C1	NA	5	70	0.72	40.9
315	Zang0995	Tibet	China	Landrace	Spring	6	p1	B4	C1	+	5	82	0.61	35.84
316	Zang0703	Tibet	China	Landrace	Spring	6	p1	B4	C1	NA	5	62	0.72	33.92
317	Zang0259	Tibet	China	Landrace	Spring	6	p1	B4	C1	+	8	105	0.78	35.94
318	Zang0863	Tibet	China	Landrace	Spring	6	p1	B4	C1	NA	5.5	76	0.65	40.28
319	Zang0378	Tibet	China	Landrace	Spring	6	p1	B4	C1	NA	8	79	0.6	37.38
320	Zang0977	Tibet	China	Landrace	Spring	6	mixed	B2	C1	NA	5	82	0.6	37.94
321	Zang1475	Tibet	China	Landrace	Spring	6	p1	B4	C1	+	6	90	0.85	37.78
322	Zang0452	Tibet	China	Landrace	Spring	6	p1	B4	C1	+	6.5	68	0.8	41
323	Zang0195	Tibet	China	Landrace	Spring	6	p1	B4	C1	+	6	68	0.69	35.86
324	Zang0991	Tibet	China	Landrace	Spring	6	p1	B4	C1	NA	7	88	0.55	39.08
325	Zang0255	Tibet	China	Landrace	Spring	6	p1	B4	C1	NA	7	117	0.7	39.62
326	Zang0645	Tibet	China	Landrace	Spring	6	p1	B4	C1	+	6	105	0.8	36.4
327	Zang0550	Tibet	China	Landrace	Spring	6	p2	B2	C4	NA	4.2	97	0.6	29.22
328	Zang0983	Tibet	China	Landrace	Spring	6	mixed	B5	C2	NA	6	88	0.7	35.84
329	Zang0615	Tibet	China	Landrace	Spring	6	p1	B4	C1	NA	5	95	1.05	38.74
330	Zang0320	Tibet	China	Landrace	Spring	4	p1	B4	C1	NA	NA	NA	NA	NA
331	Zang0247	Tibet	China	Landrace	Spring	6	p1	B4	C1	+	6	102	0.82	39.34
332	Zang0848	Tibet	China	Landrace	Spring	6	p1	B4	C1	NA	7	80	0.65	42.98
333	Zang0344	Tibet	China	Landrace	Spring	6	p1	B4	C1	NA	7.2	73	0.72	46.3
334	Zang0680	Tibet	China	Landrace	Spring	6	p1	B4	C1	NA	6.5	88	0.7	40.62
335	Zang1006	Tibet	China	Landrace	Spring	6	p1	B4	C1	+	NA	NA	NA	NA
336	Zang0861	Tibet	China	Landrace	Spring	6	p1	B4	C1	NA	6	82	0.7	36.96
337	Zang1290	Tibet	China	Landrace	Spring	6	p1	B4	C1	NA	NA	NA	NA	NA
338	Zang0473	Tibet	China	Landrace	Spring	6	p1	B4	C1	NA	8.4	77	0.8	48.94
339	Zang0849	Tibet	China	Landrace	Spring	6	p1	B4	C1	NA	6	82	0.8	40.7
340	Zang0244	Tibet	China	Landrace	Spring	6	p1	B4	C1	NA	7	101	0.69	36.5
341	Zang0142	Tibet	China	Landrace	Spring	4	p1	B4	C1	NA	NA	NA	NA	NA
342	Zang0551	Tibet	China	Landrace	Spring	4	p1	B4	C1	NA	NA	NA	NA	NA
343	Zang0921	Tibet	China	Landrace	Spring	6	p1	B4	C1	+	6	71	0.65	36.86
344	Zang0220	Tibet	China	Landrace	Spring	6	p1	B4	C1	+	7.2	74	0.75	44.28
345	Zang1452	Tibet	China	Landrace	Spring	6	p1	B4	C1	+	4	97	0.89	33.84
346	Zang0678	Tibet	China	Landrace	Spring	6	p1	B4	C1	NA	7	67	0.7	40.48
347	Zang0556	Tibet	China	Landrace	Spring	6	p1	B4	C1	NA	7	109	0.7	36.44
348	Zang0230	Tibet	China	Landrace	Spring	6	p1	B4	C1	NA	7.5	63	0.8	40.5
349	Zang1356	Tibet	China	Landrace	Spring	6	p1	B4	C1	NA	8	97	0.91	27.78
350	Zang0226	Tibet	China	Landrace	Spring	6	mixed	B5	C2	+	7.5	6.8	0.7	30.16
351	Zang0390	Tibet	China	Landrace	Spring	6	mixed	B4	C1	+	7.4	93	0.75	40.46
352	Zang0214	Tibet	China	Landrace	Spring	6	p2	B5	C3	NA	7.2	74	0.7	38.6
353	Zang0242	Tibet	China	Landrace	Spring	6	p2	B5	C3	NA	7.8	100	0.71	27.92
354	Zang0917	Tibet	China	Landrace	Spring	6	p2	B5	C2	NA	7	70	0.71	37.08
355	Zang0656	Tibet	China	Landrace	Spring	6	p2	B2	C4	NA	8	100	0.8	39.86
356	Zang0387	Tibet	China	Landrace	Spring	6	p2	B2	C4	NA	7	80	0.75	36.08
357	Zang0352	Tibet	China	Landrace	Spring	6	p2	B5	C2	NA	7.8	71	0.65	40.74
358	Zang0960	Tibet	China	Landrace	Spring	6	mixed	B5	C2	+	7	72	0.6	44.98
359	Zang0965	Tibet	China	Landrace	Spring	6	p2	B5	C2	+	NA	NA	NA	NA
360	Zang0967	Tibet	China	Landrace	Spring	6	p2	B2	C4	+	7	54	0.67	35.08
361	Zang0236	Tibet	China	Landrace	Spring	6	p2	B5	C3	+	5.2	80	0.68	38.86
362	Zang0265	Tibet	China	Landrace	Spring	6	p1	B4	C1	+	6	95	0.82	50.82
363	Zang0384	Tibet	China	Landrace	Spring	6	p2	B3	C6	+	6.913	75	0.61	38.92
364	Zang1283	Tibet	China	Landrace	Spring	6	p2	B2	C4	NA	NA	NA	NA	NA
365	Zang1005	Tibet	China	Landrace	Spring	6	p2	B3	C6	NA	NA	NA	NA	NA
366	Zang0333	Tibet	China	Landrace	Spring	6	p2	B5	C6	NA	6.9	90	0.75	34.06
367	Zang1476	Tibet	China	Landrace	Spring	6	p2	B5	C2	+	6	78	0.85	45.96
368	Zang0531	Tibet	China	Landrace	Spring	6	mixed	B5	C2	+	6.5	117	0.65	37.2
369	Zang0976	Tibet	China	Landrace	Spring	6	p1	B4	C1	+	6	87	0.55	38.92
370	Zang0699	Tibet	China	Landrace	Spring	6	p2	B5	C2	+	8	70	0.65	39.92
371	Zang0674	Tibet	China	Landrace	Spring	6	p2	B2	C4	+	7	78	0.5	38.14
372	Zang1276	Tibet	China	Landrace	Spring	2	p1	B4	C2	NA	9	95	0.88	47.54
373	Zang0315	Tibet	China	Landrace	Spring	6	p2	B2	C4	NA	6	100	0.6	36.74
374	Zang0920	Tibet	China	Landrace	Spring	6	mixed	B4	C1	NA	7	71	0.7	35.48
375	Zang0654	Tibet	China	Landrace	Spring	6	p2	B5	C5	+	6.5	87	0.7	39.42
376	Zang1348	Tibet	China	Landrace	Spring	6	p1	B4	C1	NA	6.8	94	0.65	41.62
377	Zang0681	Tibet	China	Landrace	Spring	6	mixed	B5	C2	NA	6.9	98	0.6	47.44
378	Zang0436	Tibet	China	Landrace	Spring	6	p2	B5	C3	+	4.6	57	0.65	27.22
379	Zang0295	Tibet	China	Landrace	Spring	6	p2	B3	C6	NA	3	90	0.68	29.82
380	Zang0647	Tibet	China	Landrace	Spring	6	p2	B5	C3	NA	7	110	0.72	44.1
381	Zang1791	Tibet	China	Landrace			p2	B5	C2	NA	NA	NA	NA	NA
382	Zang0559	Tibet	China	Landrace	Spring	6	p2	B5	C5	NA	5	100	0.65	36.54
383	Zang1317	Tibet	China	Landrace	Spring	6	p2	B5	C3	NA	6.5	98	0.75	37.68
384	Zang1291	Tibet	China	Landrace	Spring	2	p2	B1	C6	+	8.4	102	0.85	34.28
385	Zang1410	Tibet	China	Landrace	Spring	6	p1	B4	C1	NA	4.5	81	0.85	37.22
386	Zang0543	Tibet	China	Landrace	Spring	6	p1	B4	C1	+	6	105	0.55	30.25
387	Zang0124	Tibet	China	Landrace	Spring	6	p2	B5	C5	NA	9.5	78	0.8	37.74
388	Zang1277	Tibet	China	Landrace	Spring	6	p1	B4	C1	+	NA	NA	NA	NA
389	Zang0385	Tibet	China	Landrace	Spring	6	p2	B3	C2	NA	6.5	79	0.73	40.84
390	Zang0465	Tibet	China	Landrace	Spring	6	p2	B2	C4	NA	4.7	66	0.75	44.42
391	Zang1405	Tibet	China	Landrace	Spring	6	p2	B5	C5	+	7	86	0.65	53.46
392	Zang1450	Tibet	China	Landrace	Spring	6	p2	B1	C3	NA	9	98	0.78	40.12
393	Zang0434	Tibet	China	Landrace	Spring	6	p2	B1	C5	NA	8.3	58	0.76	34.52
394	Zang1446	Tibet	China	Landrace	Spring	2	p2	B5	C5	NA	12	100	0.72	43.04
395	Zang0231	Tibet	China	Landrace	Spring	6	p2	B3	C6	+	9	79	0.77	35.12
396	Zang0469	Tibet	China	Landrace	Spring	6	p2	B1	C3	NA	5.4	61	0.75	43.76
397	Zang0850	Tibet	China	Landrace	Spring	6	p2	B1	C5	+	9	74	0.65	42.44
398	Zang0795	Tibet	China	Landrace	Spring	6	p2	B5	C5	+	5.5	65	0.61	42.82
399	Zang0287	Tibet	China	Landrace	Spring	6	p2	B5	C2	+	5	87	0.71	36.66
400	Zang0340	Tibet	China	Landrace	Spring	6	p2	B2	C4	NA	8	89	0.8	39.86
401	Zang0963	Tibet	China	Landrace	Spring	6	p2	B5	C2	NA	4	64	0.6	29.14
402	Zang0327	Tibet	China	Landrace	Spring	6	p2	B3	C6	+	6	100	0.8	37.82
403	Zang0561	Tibet	China	Landrace	Spring	6	mixed	B5	C2	NA	6	97	0.7	37
404	Zang0792	Tibet	China	Landrace	Spring	6	p2	B3	C6	+	5.6	81	0.7	45.48
405	Zang1296	Tibet	China	Landrace	Spring	2	p2	B5	C2	NA	8	95	0.7	42.14
406	Zang0213	Tibet	China	Landrace	Spring	6	p2	B5	C5	NA	6.1	74	0.68	34.6
407	Zang0595	Tibet	China	Landrace	Spring	6	mixed	B5	C2	NA	5	83	0.8	37.22
408	Zang0196	Tibet	China	Landrace	Spring	6	p2	B5	C3	NA	6.5	67	0.78	36
409	Zang1491	Tibet	China	Landrace	Spring	6	p2	B5	C5	NA	6.5	93	0.85	32.34
410	Zang0567	Tibet	China	Landrace	Spring	6	p1	B4	C1	+	5	105	0.55	37.8
411	Zang0362	Tibet	China	Landrace	Spring	6	p2	B3	C4	NA	7.8	69	0.65	38.9
412	Zang0865	Tibet	China	Landrace	Spring	6	p2	B3	C4	+	6	90	0.55	38.94
413	Zang0517	Tibet	China	Landrace	Spring	6	p2	B3	C3	NA	5.3	76	0.6	44.2
414	Zang0603	Tibet	China	Landrace	Spring	6	p2	B5	C3	NA	5	102	0.65	37.92
415	Zang0203	Tibet	China	Landrace	Spring	6	p2	B3	C3	+	5.5	72	0.73	42.42
416	Zang0119	Tibet	China	Landrace	Spring	6	p2	B3	C3	NA	6.57	67	0.8	45.64
417	Zang0131	Tibet	China	Landrace	Spring	6	p2	B3	C6	NA	6.2	72	0.65	39.3
418	Zang0215	Tibet	China	Landrace	Spring	6	p2	B3	C4	+	7.5	83	0.8	41.5
419	Zang1017	Tibet	China	Landrace	Spring	6	mixed	B5	C2	NA	6.7	99	0.69	41.62
420	Zang1482	Tibet	China	Landrace	Spring	2	p2	B3	C7	+	8.1	99	0.72	44.48
421	Zang0208	Tibet	China	Landrace	Spring	6	p2	B1	C5	+	7.6	78	0.75	46.66
422	Zang0335	Tibet	China	Landrace	Spring	6	p2	B5	C2	+	5.8	84	0.71	43.68
423	Zang0643	Tibet	China	Landrace	Spring	6	p2	B3	C7	+	5.2	100	0.5	41.16
424	Zang0887	Tibet	China	Landrace	Spring	6	mixed	B3	C7	+	6	61	0.65	36.34
425	Zang0528	Tibet	China	Landrace	Spring	6	p2	B3	C3	+	5	106	0.55	41.08
426	Zang0438	Tibet	China	Landrace	Spring	6	p2	B3	C7	NA	7.2	75	0.7	34.38
427	Zang0916	Tibet	China	Landrace	Spring	6	p2	B5	C2	NA	6	80	0.6	40.94
428	Zang0866	Tibet	China	Landrace	Spring	6	p2	B5	C2	+	6	70	0.55	41.08
429	Zang0278	Tibet	China	Landrace	Spring	6	mixed	B5	C2	NA	7	94	0.8	45.34
430	Zang0657	Tibet	China	Landrace	Spring	6	p2	B5	C4	NA	7.9	92	0.6	44.17
431	Zang0325	Tibet	China	Landrace	Spring	6	mixed	B4	C1	NA	7	105	0.7	37.8
432	Zang1016	Tibet	China	Landrace	Spring	6	p1	B4	C1	+	NA	NA	NA	NA
433	Zang0229	Tibet	China	Landrace	Spring	6	mixed	B5	C2	NA	7.9	72	0.82	42.44
434	Zang0855	Tibet	China	Landrace	Spring	6	p2	B5	C3	NA	5	74	0.55	41.62
435	Zang0332	Tibet	China	Landrace	Spring	6	p2	B5	C3	NA	5.4	100	0.62	35.22
436	Zang0787	Tibet	China	Landrace	Spring	6	p2	B2	C4	NA	8	90	0.65	43.78
437	Zang0984	Tibet	China	Landrace	Spring	6	p2	B2	C4	+	9	80	0.6	39.18
438	Zang0218	Tibet	China	Landrace	Spring	6	p2	B3	C3	NA	5.7	81	0.7	42.56
439	Zang0216	Tibet	China	Landrace	Spring	6	p2	B5	C3	+	6.7	73	0.78	42.88
440	Zang1301	Tibet	China	Landrace	Spring	2	p2	B5	C2	NA	8	94	0.81	39.02
441	Zang0864	Tibet	China	Landrace	Spring	6	p2	B3	C6	+	5	86	0.55	38.94
442	Zang0530	Tibet	China	Landrace	Spring	6	p1	B4	C1	NA	4.9	110	0.5	39.41
443	Zang0217	Tibet	China	Landrace	Spring	6	p2	B5	C2	NA	7.4	74	0.8	30.56
444	Zang1425	Tibet	China	Landrace	Spring	6	p2	B3	C3	NA	6.9	92	0.6	29.62
445	Zang0241	Tibet	China	Landrace	Spring	6	p2	B5	C3	+	7	93	0.8	34.9
446	Zang1016	Tibet	China	Landrace	Spring	6	p2	B3	C6	NA	6.8	97	0.65	31.1
447	Zang0326	Tibet	China	Landrace	Spring	6	p2	B5	C2	NA	7	105	0.6	35.28
448	Zang0929	Tibet	China	Landrace	Spring	6	p2	B5	C3	+	5	72	0.65	36.68
449	Zang0289	Tibet	China	Landrace	Spring	4	p2	B5	C3	+	NA	NA	NA	NA
450	Zang1318	Tibet	China	Landrace	Spring	6	p2	B5	C3	+	6.1	100	0.72	33.74
451	Zang0129	Tibet	China	Landrace	Spring	6	p2	B5	C3	NA	6.8	72	0.8	41.38
452	Zang1435	Tibet	China	Landrace	Spring	6	p2	B3	C3	NA	7	94	0.8	43
453	Zang0117	Tibet	China	Landrace	Spring	6	p2	B5	C3	NA	5.67	72	0.8	46.32
454	Zang0481	Tibet	China	Landrace	Spring	6	p1	B4	C1	+	4.6	82	0.71	36.42
455	Zang0328	Tibet	China	Landrace	Spring	6	p2	B3	C6	+	6	84	0.6	23.38
456	Zang0266	Tibet	China	Landrace	Spring	6	p2	B5	C3	NA	5	91	0.62	30.58
457	Zang0002	Tibet	China	Landrace	Spring	2	p2	B5	C2	NA	5.9	74.2	0.65	42.46
458	Zang0127	Tibet	China	Landrace	Spring	6	p2	B3	C3	NA	3.7	74	0.7	44.28
459	Zang0011	Tibet	China	Landrace	Spring	6	p2	B3	C3	NA	6.1	91.5	0.7	42.82
460	Zang1499	Tibet	China	Landrace	Spring	6	p2	B5	C2	NA	7	84	0.85	46
461	Zang0122	Tibet	China	Landrace	Spring	6	p2	B3	C3	+	6.7	69	0.68	43.72
462	Zang1308	Tibet	China	Landrace	Spring	6	p2	B3	C3	NA	3.8	71	0.65	29.74
463	Zang0851	Tibet	China	Landrace	Spring	6	p2	B5	C2	NA	5	71	0.72	46.86
464	Zang0130	Tibet	China	Landrace	Spring	6	p2	B3	C3	NA	4.3	63	0.82	39.5
465	Zang0650	Tibet	China	Landrace	Spring	6	p2	B2	C4	NA	6	102	0.78	40.76
466	Zang0774	Tibet	China	Landrace	Spring	6	p2	B3	C3	+	5.2	81	0.65	33.5
467	Zang0999	Tibet	China	Landrace	Spring	6	p2	B5	C3	+	7	83	0.61	34.24
468	Zang1035	Tibet	China	Landrace	Spring	6	p2	B5	C3	NA	6.1	100	0.55	20.34
469	Zang0263	Tibet	China	Landrace	Spring	6	p2	B3	C6	NA	5.8	97	0.72	38.74
470	Zang0219	Tibet	China	Landrace	Spring	6	p2	B2	C4	NA	8.5	80	0.65	30.08
471	Zang0513	Tibet	China	Landrace	Spring	6	p2	B5	C2	+	5.4	87	0.8	36.76
472	Zang0700	Tibet	China	Landrace	Spring	6	p2	B3	C3	NA	5.2	72	0.7	36.92
473	Zang0932	Tibet	China	Landrace	Spring	6	p2	B2	C4	NA	6	71	0.61	37.32
474	Zang0121	Tibet	China	Landrace	Spring	6	p2	B5	C7	+	6.5	67	0.75	41.72
475	Zang0126	Tibet	China	Landrace	Spring	6	p2	B3	C3	NA	5.8	76	0.79	40.6
476	Zang0338	Tibet	China	Landrace	Spring	6	p2	B3	C3	+	6.9	9.4	0.72	41.76
477	Zang0388	Tibet	China	Landrace	Spring	6	p2	B5	C3	NA	6.6	79	0.55	30.2
478	Zang0206	Tibet	China	Landrace	Spring	6	p2	B3	C3	NA	6	72	0.8	40.64
479	Zang1430	Tibet	China	Landrace	Spring	6	p2	B5	C3	NA	4	63	0.7	33.52
480	Zang0786	Tibet	China	Landrace	Spring	4	p2	B5	C2	NA	NA	NA	NA	NA
481	Zang0857	Tibet	China	Landrace	Spring	6	p2	B5	C3	NA	5.5	61	0.7	40.72
482	Zang0457	Tibet	China	Landrace	Spring	4	p2	B5	C3	NA	NA	NA	NA	NA
483	Zang0431	Tibet	China	Landrace	Spring	6	p2	B3	C3	NA	6.6	74	0.75	36.98
484	Zang0905	Tibet	China	Landrace	Spring	6	p2	B5	C3	NA	6	74	0.62	32.64
485	Zang0450	Tibet	China	Landrace	Spring	4	p2	B5	C3	NA	NA	NA	NA	NA
486	Zang0284	Tibet	China	Landrace	Spring	6	p2	B3	C6	NA	5	97	0.68	37.32
487	Zang0246	Tibet	China	Landrace	Spring	6	p2	B5	C3	+	7	98	0.7	36.2
488	Zang0632	Tibet	China	Landrace	Spring	6	p2	B5	C3	+	6	105	0.65	36.32
489	Zang0238	Tibet	China	Landrace	Spring	6	p2	B5	C3	NA	6.5	84	0.7	35.66
490	Zang0314	Tibet	China	Landrace	Spring	6	mixed	B5	C1	NA	7	96	0.7	47.22
491	Zang0248	Tibet	China	Landrace	Spring	6	p2	B2	C5	NA	7.9	101	0.78	33.66
492	Zang0646	Tibet	China	Landrace	Spring	6	p2	B5	C2	NA	4	99	0.55	39.4
493	Zang1484	Tibet	China	Landrace	Spring	6	p2	B5	C3	+	7	79	0.85	44.02
494	Zang1263	Tibet	China	Landrace	Spring	6	p2	B5	C3	NA	4.5	78	1	38.48
495	Zang0235	Tibet	China	Landrace	Spring	6	p2	B5	C2	+	5	69	0.71	45.76
496	Zang0260	Tibet	China	Landrace	Spring	6	p2	B3	C3	NA	6	100	0.71	38.34
497	Zang0256	Tibet	China	Landrace	Spring	6	p2	B5	C3	+	8	105	0.72	41.24
498	Zang0697	Tibet	China	Landrace	Spring	6	p2	B5	C3	+	4.8	56	0.55	35.04
499	Zang0994	Tibet	China	Landrace	Spring	6	p2	B3	C6	NA	7	88	0.7	29.2
500	Zang1271	Tibet	China	Landrace	Spring	6	p1	B4	C1	+	8	102	0.9	27.46
501	Zang0341	Tibet	China	Landrace	Spring	6	p1	B4	C1	NA	8.6	84	0.81	33.58
502	Zang0209	Tibet	China	Landrace	Spring	6	p2	B5	C2	+	6.3	68	0.7	38.17
503	Zang1436	Tibet	China	Landrace	Spring	2	p2	B5	C3	NA	10	100	0.82	42.6
504	Zang0132	Tibet	China	Landrace	Spring	6	p2	B5	C2	NA	8	70	0.7	35.58
505	Zang0714	Tibet	China	Landrace	Spring	6	mixed	B5	C2	+	8	73	0.67	40.06
506	Zang0869	Tibet	China	Landrace	Spring	4	p2	B3	C3	NA	NA	NA	NA	NA
507	Zang1041	Tibet	China	Landrace	Spring	6	p2	B5	C3	+	6	100	0.65	42.76
508	Zang0414	Tibet	China	Landrace	Spring	6	p2	B5	C3	NA	10.2	74	0.75	44.52
509	Zang0345	Tibet	China	Landrace	Spring	6	p2	B3	C7	NA	7	67	0.72	39.96
510	Zang0652	Tibet	China	Landrace	Spring	6	p2	B3	C4	NA	4.5	85	0.7	34.38
511	Zang0653	Tibet	China	Landrace	Spring	6	p2	B5	C3	NA	7	99	NA	40.2
512	Zang0118	Tibet	China	Landrace	Spring	6	p2	B3	C7	NA	6.6	69	0.65	45.52
513	Zang0346	Tibet	China	Landrace	Spring	6	p2	B5	C2	+	6.7	75	0.71	36.68
514	Zang0258	Tibet	China	Landrace	Spring	6	mixed	B4	C1	NA	7	100	0.78	44.74
515	Zang0443	Tibet	China	Landrace	Spring	6	p2	B3	C7	+	6.3	78	0.72	30.98
516	Zang0253	Tibet	China	Landrace	Spring	6	p2	B5	C5	NA	6	100	0.7	34.76
517	Zang0254	Tibet	China	Landrace	Spring	6	p2	B5	C3	NA	7	114	0.71	32.1
518	Zang0606	Tibet	China	Landrace	Spring	6	p2	B2	C4	+	5.2	79	0.72	34.74
519	Zang0202	Tibet	China	Landrace	Spring	6	p2	B3	C6	+	6.3	82	0.7	44
520	Zang0771	Tibet	China	Landrace	Spring	6	p2	B3	C7	NA	5	78	0.75	36.9
521	Zang0858	Tibet	China	Landrace	Spring	6	p2	B3	C7	NA	6	77	0.62	34.86
522	Zang0454	Tibet	China	Landrace	Spring	6	p2	B3	C7	NA	7.5	83	0.7	44.68
523	Zang0441	Tibet	China	Landrace	Spring	6	mixed	B3	C7	+	6.4	87	0.65	37.02
524	Zang0207	Tibet	China	Landrace	Spring	6	p2	B3	C7	NA	7.2	65	0.68	38.22
525	Zang0415	Tibet	China	Landrace	Spring	4	p2	B3	C7	NA	NA	NA	NA	NA
526	Zang0343	Tibet	China	Landrace	Spring	6	p2	B3	C7	NA	7.5	69	0.72	43.5
527	Zang0904	Tibet	China	Landrace	Spring	6	p1	B4	C1	+	7.5	73	0.72	37.78
528	Zang0234	Tibet	China	Landrace	Spring	6	p2	B3	C7	+	8	67	0.82	39.84
529	Zang0964	Tibet	China	Landrace	Spring	6	mixed	B5	C2	NA	8	73	0.7	34
530	Zang0648	Tibet	China	Landrace	Spring	6	p1	B4	C1	+	7.3	102	0.5	41.98
531	Zang0227	Tibet	China	Landrace	Spring	6	mixed	B3	C7	+	6.3	68	0.77	42.94
532	Zang0644	Tibet	China	Landrace	Spring	6	p2	B3	C7	+	7	100	0.65	38.22
533	Zang0996	Tibet	China	Landrace	Spring	6	p2	B3	C7	NA	6	88	0.6	30.98
534	Zang0239	Tibet	China	Landrace	Spring	6	mixed	B3	C7	+	7	90	0.69	43.08
535	Zang0257	Tibet	China	Landrace	Spring	6	p2	B3	C7	NA	8	100	0.68	40.14
536	Zang0363	Tibet	China	Landrace	Spring	4	p2	B5	C7	+	NA	NA	NA	NA
537	Zang1401	Tibet	China	Landrace	Spring	6	mixed	B5	C2	NA	NA	NA	NA	NA
538	Zang0204	Tibet	China	Landrace	Spring	6	mixed	B3	C7	NA	6.5	70	0.7	29.02
539	Zang0261	Tibet	China	Landrace	Spring	6	p2	B3	C7	NA	8	102	0.8	39.64
540	Zang1265	Tibet	China	Landrace	Spring	6	p2	B5	C2	+	7	100	0.8	37.7193
541	Zang0361	Tibet	China	Landrace	Spring	6	p2	B3	C7	NA	9	70	0.72	39.76
542	Zang1331	Tibet	China	Landrace	Spring	2	p2	B3	C7	NA	6	71	0.65	35.12
543	Zang0116	Tibet	China	Landrace	Spring	6	p2	B3	C7	NA	6.2	83	0.75	43.08
544	Zang0120	Tibet	China	Landrace	Spring	6	p2	B3	C7	NA	7.3	84	0.85	40.02
545	Zang0350	Tibet	China	Landrace	Spring	6	p2	B3	C7	NA	6.2	73	0.65	42.24
546	Zang0514	Tibet	China	Landrace	Spring	6	p2	B3	C7	+	4.6	94	0.6	42.12
547	Zang0691	Tibet	China	Landrace	Spring	6	p2	B3	C7	+	6	81	0.63	35.5
548	Zang1024	Tibet	China	Landrace	Spring	6	p2	B3	C7	NA	7.2	98	0.65	42.22
549	Zang0918	Tibet	China	Landrace	Spring	6	mixed	B4	C7	NA	8	87	0.72	43.76
550	Zang0459	Tibet	China	Landrace	Spring	6	p2	B3	C7	NA	6.6	74	0.6	43.74
551	Zang0282	Tibet	China	Landrace	Spring	4	p2	B5	C7	NA	NA	NA	NA	NA
552	Zang0969	Tibet	China	Landrace	Spring	6	mixed	B3	C7	NA	5	68	0.65	36
553	Zang0558	Tibet	China	Landrace	Spring	6	p2	B3	C7	NA	4	95	0.7	36.46
554	Zang0211	Tibet	China	Landrace	Spring	6	p2	B5	C2	+	4.7	81	0.68	36.26
555	Zang0541	Tibet	China	Landrace	Spring	6	p2	B5	C7	NA	3	109	0.62	33.66
556	Zang1312	Tibet	China	Landrace	Spring	6	p2	B3	C7	NA	5	94	0.75	43.42
557	Zang0337	Tibet	China	Landrace	Spring	6	p2	B3	C7	+	6.7	9.1	0.72	38.84
558	Zang0840	Tibet	China	Landrace	Spring	6	mixed	B3	C2	NA	8	86	0.6	41.46
559	Zang0128	Tibet	China	Landrace	Spring	6	p2	B3	C7	NA	6.3	57	0.69	38.56
560	Zang0407	Tibet	China	Landrace	Spring	6	p2	B3	C7	NA	8.1	79	0.7	32.44
561	Zang0931	Tibet	China	Landrace	Spring	6	p2	B3	C7	NA	5	55	0.6	41.4
562	Zang1460	Tibet	China	Landrace	Spring	6	p2	B3	C7	NA	9	100	0.85	35.52
