# Supplementary material for: A microsatellite diversity analysis and the development of core-set germplasm in a large hulless barley (Hordeum vulgare L.) collection
Source: BMC Genet. 2017 Dec 6;18:102. doi: 10.1186/s12863-017-0563-x (PMC5717800; doi:10.1186/s12863-017-0563-x)
Supplement: Supplementary file 2 — Information of the 73 SSR primers based on the hulless barley reference genome. (XLSX 14 kb) [file 12863_2017_563_MOESM2_ESM.xlsx]

## Sheet: Sheet1
Table S2. Information of 73 SSR primers based on the hulless barley reference genome.
SSR_ID	Chr	Position	SSR.no.	SSR	size	Left_primer_sequence	Right_primer_sequence
QK101	4H	1979456	48	(AAAT)4	16	CACGTTTGGCTCTTCAAGGT	CCAGCCCAACTGTGTAGTGT
QK109	4H	2621115	97	(GTAT)5	20	GTCGCACACACGGTTTTATG	CCCAATCCTGGTCAAATGAA
QK125	5H	2940049	55	(TGAT)4	16	ATAACGAGGCAATGAGGGTG	GGAGGAGAGGGAGCTCAAGT
QK126	5H	2965582	57	(ATGA)4	16	CATGCACCCTGTCAAAAATG	TCGTCCCGTCAAAGATTTTC
QK128	5H	3017717	59	(ATCA)4	16	GCTAGGCCAAGGAATAATGG	CCTTGGAAAGAAACAGATAGGG
QK129	5H	3097563	60	(CCAA)5	20	TTTCAAGGAAGAAGGCCTCA	CATGGGTGGATGGATCTAGG
QK13	1H	2646259	45	(CACG)4	16	GATTAATGTTGCGGCCAAAG	TGCTTTCATGGTAGAATGCG
QK136	5H	5680829	113	(TG)17	34	CCTGAGCTAGCAAAACGAGG	ATACGGGGAAACAATCCACA
QK138	5H	5786041	115	(TC)19	38	CTTATGTCCGGGGACTTCCT	TGTTGCTGGAGCAAGAAGAA
QK147	6H	1074776	13	(CCAT)5	20	AAAACCTTTCACACGGAACG	GCGGGTGGGATTATCTCTTT
QK15	1H	2745314	47	(AACA)4	16	CAGGAAGATCACCCTGTGGT	AATGGACTTCGACCTCATCG
QK150	6H	1278113	17	(GAGG)4	16	GAGAGAGAGGGAGGGAAGGA	GTTCCGGTACTTTGTCGGAG
QK16	1H	3364786	60	(TGCA)4	16	GGAGAGGTCGGAGAGAAACA	GTCAATCTCGGTTGCCACTT
QK17	1H	3401151	62	(CAAT)4	16	ACGAACGTTCAGGGAACATC	AAGTGAATCGATGGTCTGGG
QK170	6H	11840030	177	(CCAA)4	16	CAACAACATGTCGCTCGTCT	AGAGCAGTTGCTTACACCCG
QK173	7H	122810	4	(TCTT)4	16	TCCCTCCTTGTGTGTCTGTG	CTGGGAGGATCATTTCCAGA
QK18	1H	3505480	63	(GCGT)4	16	GCCTCCAAGAGCAACAAATC	GGCGTAGGAGAGGAGGAATC
QK182	7H	12424029	241	(GCAT)4	16	CTGGCCACGAAGAAAGCTAC	TAGTAATTGGCGGGAAACCA
QK183	7H	12495216	242	(ATTA)4	16	TACAGTTGTGGGGCTGTTGA	CATGCATGTCCTTTCCAAGA
QK187	7H	12694131	247	(GCAT)4	16	AACCGATCGAGTGATATCCG	TTTTTGGACTCGATGGGAAG
QK202	1H	95532	10	(CCCT)4	16	ACATCCCTCAGCTCCAATGT	TGTTAGAGATGAGCGGGCTT
QK205	1H	1579913	29	(TGCC)4	16	CTTCAGTGTTTCGTGTGCGT	AATTGGCTGTTGGCAGAGAC
QK207	1H	1849645	36	(CATC)4	16	GTCCGATCACTTCACATCCC	GTGTTTTCTCGCTTTCTCGG
QK212	1H	8618785	142	(ATGC)4	16	ATACCACGAGACGACCAACC	CGTTTCGACACCACAACAAC
QK213	1H	8619214	143	(GCTG)5	20	CTGTGCTTTAGGAACCTCCG	AGCAGGAATAACGCATCCAC
QK22	1H	4369822	80	(AAGC)5	20	GCATCGATACTGGCGAACTT	TCGACCAGCATCACTTTGTC
QK241	4H	29299934	419	(TTTC)4	16	TAGTGAAATTCGACGCATGG	CCAGTCATAATTGCACAGGG
QK242	4H	29345010	422	(TAGA)5	20	TATCCCTCCCAGATTTGTGC	TGGGACGAGTATTTTCGGAC
QK252	4H	49832163	615	(GAGG)4	16	ACTCCACCGGTCAGAATCAC	ATGCACTAGTACCCTGGCGT
QK261	4H	57173095	710	(TTGC)4	16	AAGTGGCCTTGGGGTTATTC	GCGAGCCACTTTACCAAGAG
QK30	2H	347055338	3243	(AG)19	38	AGTTGAGTTATCCGGGAGCA	AAACCCTAGGGCACAGACCT
QK302	1H	68222	6	(CAAA)4	16	GATGTGTCATGTCTTTGGCG	CGACGAACCAATCCAAATTC
QK303	1H	68574	7	(TTTC)4	16	GCAGAGCGGAGAAGAAGAGA	ATCCGTGTGGTGTGTTGTTG
QK311	1H	1767719	31	(TATC)5	20	TATGATTGCACGTCCGTTGT	AGGTTTTGATGCCTTGTTGG
QK314	1H	1883043	38	(CAAA)4	16	ATAAGCTGAGGAGCAAGGCA	GCTTGGCATAAGCAACTTCC
QK315	2H	22810	1	(GATG)5	20	CGCTCCATTGCTACCATTCT	TTGATGCTAAACCCCAAAGC
QK320	2H	90301375	1072	(TATG)5	20	CGCCATTTCCTTCCTGTTAG	CCTGCATGTCATTGGAACAC
QK327	2H	1822014	54	(AAGA)4	16	TGCGTATGAAAATTGTTTGTGA	GCATTCGTTGCAGCTTGTAG
QK329	3H	492279889	4740	(TAGG)4	16	AACGAAGCCCAAGTAAGCAA	CTCCGGCAGAAGTTTACCTG
QK331	3H	2099102	38	(CAAT)5	20	GAACCCTACAAGGGAGGGAG	TCTCCATTTCAATTTTCCCG
QK337	3H	3315546	65	(GATG)5	20	CTCACTCACGTTCTTGCTCG	CGTGCATCGAGTTTTCATTG
QK339	3H	3698520	68	(GTAC)5	20	TTTCGTGAGTTCTTCCCGTC	CATCCATAGGACCAGGATCG
QK342	3H	3158730	60	(GAAG)5	20	CACAATGTAGAGGCCAGGGT	ATGACAGTGCGTGTCCAGAG
QK350	4H	2083245	56	(TCCA)6	24	GCGAAGCATCGACCACTAAT	TGACCTGAACTCCTGTGACG
QK354	4H	2118740	61	(TGGT)5	20	CTGCACACACACACCCTAGC	CCGTACTTTGAGAAGAGGCG
QK360	5H	1427506	22	(AGAT)4	16	TGCTACCAATGTTGTGCCAT	GGTCGCACTAGGCTGATTTC
QK362	5H	1439613	23	(TTTC)4	16	GAGAAGGGTGGTGATGGAGA	GTCCGTACCTTGACGGAGTC
QK371	5H	2925360	53	(AAGG)5	20	GCATTACATCATTCGGCCTT	CGGAAAGATCTCTGCTTTCG
QK374	5H	3385195	70	(TGTA)4	16	GTCAAGCTTCGATCCTCTGC	TGGAATAGGAAGGGTTCACG
QK379	6H	1646821	25	(TAAA)4	16	CGACCCCTTTATTAGCGAAA	AATTTGCATCTGTGTGACCG
QK380	6H	1872660	30	(GTGC)4	16	TGAACGCCTCTGACTGACTG	GAAGCCTCGTTGTTGAGGAG
QK387	7H	480011	15	(TCTT)5	20	CACTTGCAGTCACACGACAA	GAATGTTGCTCCTCCTCTGC
QK389	7H	621719	18	(CATG)4	16	ACCGTCTTTTGCTTGCTGAC	CCACGGTAATACATGGGAGC
QK392	7H	1007148	32	(AATC)5	20	CATGACTTGCCTGATTGGTG	ATTCATCGGTCGTTAGGTGC
QK402	1H	2646259	45	(CACG)4	16	GATTAATGTTGCGGCCAAAG	TGCTTTCATGGTAGAATGCG
QK414	1H	4143817	73	(TACA)5	20	ATGGTGCTGAGGTATCCTGC	TTCCGAAATCCGAGTCTGTC
QK418	2H	2925799	81	(CTTG)7	28	GCAGAGGAGGCTCAGGTATG	GCGACACAACACAAACCAAC
QK421	2H	3014184	87	(CATG)4	16	CTAGATGCTTGGCCGTCTTC	GAGGTCGAGCACTAAAACGC
QK442	3H	6814827	115	(ATGT)5	20	TCAAATTCAGTTGCTGCTGG	CTCCTACCTATCTCGGCGTG
QK448	4H	2538577	79	(CTCA)4	16	TTGCTGAGAGGAGAGCCAAT	AAGTGAGTGTGACACGAGCG
QK461	5H	4089703	87	(CCGG)4	16	AGGGATATGCGAGTGCTGTT	ATGTGTGCTCTGCCACTCTG
QK462	5H	4134066	88	(GGAG)4	16	TCAGTGCCACGTCTTTTCTG	AGCCATACAGAAGGTGTGCC
QK48	2H	313683558	2976	(AGAA)4	16	AGTCTGAGCGCATGGAAGTT	GTTGGGGAAATAACCCCCTA
QK482	6H	6720304	109	(G)23	23	CCAATAGTCCTTGGCGATGT	TCAAGTCCTCTGCAAACACG
QK488	6H	9299050	137	(GATT)4	16	TACCGATCCTCTGCGATTTT	GCTACGACGACTTCGAGTGC
QK59	3H	4211	1	(GCAT)4	16	AACCATCATTAGCTGCCTGC	TTGCATACCTGGCAAACAAA
QK63	3H	131983	5	(CTAT)4	16	TTTACAGCAGCAGCAGCACT	TTCCTTGCTTGCTCTGGATT
QK68	3H	1042201	14	(GATG)4	16	TAGCTGCTCCTGCTCGTACA	GACCATACCTGGCCAAACAC
QK7	1H	69264	8	(CATT)4	16	TCTGGTCATAGTTGGTGGCA	CAGGTAAGTCACGGGAAGGT
QK82	3H	8182513	134	(TTGC)5	20	CTCTGGGTCTTGTCTCTGCC	CTCCATGGATGCTCACACAC
QK88	4H	58931	5	(AAGA)7	28	CTTGTACCGTGCCAGTGCTA	TCGGGGATGAACTTGTAGGA
