# Supplementary material for: A microsatellite diversity analysis and the development of core-set germplasm in a large hulless barley (Hordeum vulgare L.) collection
Source: BMC Genet. 2017 Dec 6;18:102. doi: 10.1186/s12863-017-0563-x (PMC5717800; doi:10.1186/s12863-017-0563-x)
Supplement: Supplementary file 4 — Information of the genetic diversity for the SSR markers used in this study. (XLSX 44 kb) [file 12863_2017_563_MOESM4_ESM.xlsx]

## Sheet: Sheet1
Table S3. Information of genetic diveristy for SSR markers used in this study
Class	markera	orderb	all			mixed			p1			p2
			genediv	PIC	shannon	genediv	PIC	shannon	genediv	PIC	shannon	genediv	PIC	shannon
raw	AWBMS56	1	0.128212	0.112728	0.229837	0.141181	0.122456	0.244788	0.151887	0.133378	0.267939	0.115882	0.0998314	0.200481
	BMAC90		0.309663	0.248301	0.467705	0.360118	0.283193	0.525281	0.336121	0.270151	0.505243	0.230978	0.184265	0.353909
	BMAC67		0.204788	0.172821	0.340431	0.2423	0.205624	0.396371	0.138004	0.12549	0.257516	0.199445	0.166924	0.330215
	BMAG0579	2	0.12451	0.108479	0.21618	0.131578	0.115768	0.228831	0.0634987	0.0578579	0.119443	0.129754	0.110646	0.217076
	BMAG337	3	0.231603	0.189962	0.365401	0.27412	0.223032	0.419617	0.286525	0.230418	0.432538	0.193988	0.159937	0.310469
	BMAG369		0.320918	0.255581	0.479158	0.32115	0.258976	0.487507	0.300324	0.246779	0.464734	0.289961	0.229602	0.430821
	BMAG692		0.133464	0.117775	0.231594	0.107191	0.0961846	0.189723	0.0958657	0.079268	0.154207	0.139457	0.121815	0.239681
	D0501A		0.154127	0.130006	0.264151	0.2227	0.190901	0.370898	0.198173	0.170735	0.334702	0.0973544	0.0815706	0.166107
	DO211G	4	0.120085	0.100771	0.202497	0.147272	0.123738	0.243698	0.117765	0.100151	0.201224	0.108134	0.089732	0.177175
	EBMAC541		0.163134	0.133403	0.257446	0.159455	0.128916	0.245185	0.179237	0.145372	0.282408	0.157584	0.128904	0.245491
	EBMAC602	5	0.22055	0.180939	0.349643	0.25692	0.211133	0.399855	0.243728	0.201931	0.38254	0.165081	0.13712	0.267894
	EBMAC824		0.267613	0.218202	0.417314	0.319269	0.257506	0.486265	0.262843	0.215729	0.405044	0.246223	0.196667	0.374148
	GB1251		0.090035	0.0847822	0.182926	0.122548	0.106479	0.210935	0.127067	0.106284	0.214915	0.068294	0.0647685	0.14424
	GBM1234		0.0757051	0.0706482	0.153583	0.112873	0.104612	0.21953	0.0551509	0.0517822	0.114127	0.0726584	0.0662857	0.138971
	GBM1388		0.27947	0.216773	0.415902	0.244558	0.184749	0.341112	0.260377	0.225137	0.427405	0.226908	0.175421	0.323112
	GBMS180		0.228229	0.184832	0.357016	0.224551	0.183415	0.348733	0.249123	0.20091	0.385356	0.217988	0.17445	0.336775
	GMS1		0.215976	0.184578	0.356054	0.28272	0.230716	0.432682	0.269729	0.210149	0.394357	0.14488	0.126037	0.249111
	HVACL3		0.108607	0.0943697	0.196053	0.153876	0.130245	0.259013	0.182812	0.153891	0.301375	0.0543695	0.049515	0.10681
	HVCMA		0.17254	0.146078	0.281048	0.181057	0.148651	0.279151	0.163388	0.138735	0.264684	0.170777	0.144389	0.278904
	HVSS1		0.235644	0.191481	0.368223	0.276628	0.219101	0.418542	0.260223	0.220265	0.420246	0.155367	0.126076	0.244214
	QK101		0.309802	0.257358	0.483222	0.388605	0.310466	0.574809	0.488843	0.369312	0.681916	0.176855	0.151638	0.295713
	QK109		0.320183	0.253461	0.481881	0.275732	0.225985	0.431156	0.366748	0.291525	0.545354	0.309629	0.244389	0.466219
	QK17		0.498553	0.374275	0.691699	0.496103	0.37304	0.689243	0.42872	0.335771	0.619227	0.490551	0.370224	0.683663
	QK125		0.00942659	0.00936427	0.0291766	0.0107498	0.0105765	0.0278832	0.0351486	0.0344827	0.0890383	0.00325195	0.00323609	0.0103197
	QK126		0.164533	0.14189	0.273696	0.154797	0.130415	0.251294	0.104212	0.0917175	0.181882	0.178189	0.152866	0.292831
	QK128		0.192686	0.172992	0.339847	0.273762	0.236127	0.445482	0.337765	0.266679	0.501894	0.126286	0.118207	0.247376
	QK129		0.20584	0.168233	0.326028	0.24402	0.195859	0.376592	0.199638	0.157543	0.308429	0.193764	0.161562	0.313218
	QK13		0.041358	0.0400999	0.0963691	0.0902983	0.0835971	0.17252	0.0410067	0.0392059	0.0896277	0.0333806	0.0324999	0.0792226
	QK136	6	0.149393	0.124557	0.246283	0.189881	0.156118	0.302286	0.164811	0.136005	0.269387	0.105497	0.0908048	0.182556
	QK138		0.163535	0.133368	0.257284	0.115202	0.0935361	0.191485	0.0904151	0.0727227	0.145516	0.181058	0.14568	0.276771
	QK147		0.0739384	0.0687279	0.143811	0.153185	0.134139	0.264893	0.218522	0.17077	0.3144	0.0097078	0.00961356	0.0275493
	QK15		0.0227359	0.0223551	0.0599951	0.0784735	0.0752812	0.170197	0.0603538	0.0567112	0.119609	0.00487793	0.00485414	0.0154796
	QK150		0.194151	0.158429	0.310583	0.200618	0.163679	0.316165	0.171349	0.149403	0.294088	0.177172	0.14355	0.278121
	QK16		0.250132	0.201874	0.384352	0.236711	0.188303	0.348679	0.12043	0.0983411	0.195741	0.265629	0.213511	0.405291
	QK170		0.308451	0.240201	0.451253	0.287634	0.231701	0.434857	0.219348	0.18452	0.353614	0.280776	0.219654	0.413415
	QK173		0.184599	0.158716	0.310385	0.141897	0.121502	0.228561	0.105446	0.0990183	0.211436	0.203933	0.171987	0.333686
	QK18		0.132224	0.121149	0.246658	0.203386	0.174056	0.336175	0.340386	0.266287	0.491905	0.0307286	0.0301166	0.0785174
	QK182		0.0473446	0.0458806	0.111266	0.0553615	0.0535053	0.126924	0.0933056	0.0861732	0.179569	0.033758	0.0321754	0.0739995
	QK183		0.195933	0.165039	0.322556	0.25735	0.206311	0.395933	0.11673	0.106997	0.218492	0.0989643	0.0910957	0.191743
	QK187		0.284343	0.234443	0.444048	0.346144	0.283829	0.527616	0.113	0.105531	0.223298	0.295716	0.23833	0.451068
	QK202		0.363481	0.292012	0.543936	0.352952	0.286694	0.533516	0.367056	0.288433	0.540792	0.350082	0.283628	0.529432
	QK205		0.0646028	0.0574	0.120447	0.128353	0.103869	0.208039	0.135507	0.112182	0.229085	0.0273885	0.0256423	0.0547202
	QK207		0.0542483	0.0518251	0.118231	0.0886858	0.0808207	0.160733	0.217366	0.18174	0.350934	0	0	0
	QK212		0.0746983	0.0700743	0.151751	0.0886858	0.0808207	0.160733	0.0418545	0.0407669	0.100969	0.0795788	0.0743011	0.159185
	QK213		0.0141336	0.0140337	0.0422893	0.0478366	0.046571	0.113975	0.0106371	0.0105239	0.0297161	0.00974385	0.0096846	0.0303149
	QK22	7	0.156055	0.134	0.268016	0.177013	0.150416	0.297249	0.192916	0.164569	0.322411	0.135164	0.114436	0.227098
	QK241		0.224213	0.189035	0.364536	0.329616	0.264492	0.498461	0.331715	0.26289	0.494296	0.133281	0.113687	0.227438
	QK242		0.157972	0.129602	0.243815	0.135985	0.117007	0.221096	0.225228	0.174456	0.321342	0.138189	0.112585	0.21499
	QK252		0.0114788	0.0113932	0.0346611	0.0314432	0.0302198	0.0699361	0.01584	0.015562	0.0408184	0.0073169	0.00728129	0.0237482
	QK261		0.071662	0.0670801	0.14641	0.0501657	0.0463908	0.094516	0.130574	0.109904	0.212667	0.0576581	0.0551333	0.125069
	QK30		0.180944	0.156226	0.309352	0.2869	0.235978	0.442418	0.355956	0.285765	0.532779	0.104378	0.0874527	0.178633
	QK302		0.188996	0.156935	0.304239	0.168503	0.140131	0.275121	0.145508	0.123933	0.243009	0.193914	0.158533	0.300321
	QK303		0.178615	0.154878	0.304033	0.237571	0.19522	0.378069	0.229391	0.194311	0.377085	0.149805	0.131155	0.256692
	QK311		0.312055	0.245235	0.457014	0.309729	0.24048	0.446727	0.252284	0.208971	0.397996	0.2906	0.233018	0.432031
	QK314		0.24654	0.2008	0.385121	0.265981	0.215989	0.407719	0.227805	0.188226	0.364853	0.22852	0.180767	0.34355
	QK315	8	0.247851	0.199293	0.382757	0.275195	0.222417	0.422418	0.312021	0.249814	0.471438	0.213076	0.168162	0.320105
	QK320		0.248623	0.203064	0.392189	0.230046	0.186872	0.361647	0.219124	0.180093	0.340469	0.253177	0.205452	0.397285
	QK327		0.212679	0.181211	0.348784	0.220064	0.182117	0.347179	0.216639	0.180668	0.343591	0.182936	0.158865	0.31116
	QK329		0.280577	0.236456	0.447437	0.306011	0.251615	0.474398	0.269781	0.220568	0.424484	0.24634	0.201013	0.378417
	QK331		0.172315	0.148121	0.285809	0.245454	0.198513	0.368183	0.320808	0.249749	0.469662	0.0638176	0.0585691	0.121401
	QK337		0.23984	0.198593	0.381942	0.274478	0.226249	0.430486	0.288588	0.237946	0.451002	0.200185	0.163189	0.31488
	QK339		0.0847824	0.0809991	0.180588	0.0478366	0.046571	0.113975	0.180599	0.162497	0.321895	0.0652994	0.0623232	0.141496
	QK342		0.247751	0.19837	0.375548	0.261041	0.20888	0.398039	0.18322	0.149386	0.291625	0.247072	0.197505	0.371074
	QK350		0.24634	0.191414	0.36394	0.281107	0.217904	0.418119	0.22731	0.190964	0.36838	0.239734	0.183422	0.342343
	QK354		0.268813	0.210756	0.395582	0.272911	0.213348	0.399456	0.272228	0.213715	0.400424	0.254343	0.201827	0.377109
	QK360		0.344261	0.274479	0.514919	0.341199	0.277603	0.519054	0.347416	0.277405	0.520107	0.31418	0.249538	0.465812
	QK362		0.178638	0.155553	0.306847	0.158667	0.138763	0.272665	0.215424	0.186872	0.360382	0.170221	0.147315	0.292965
	QK371		0.217394	0.175851	0.342088	0.24832	0.200799	0.38731	0.288357	0.232514	0.438123	0.189414	0.149705	0.291196
	QK374		0.164925	0.144132	0.285205	0.220908	0.183207	0.351579	0.268779	0.215848	0.405367	0.115791	0.10178	0.208764
	QK379		0.245048	0.213548	0.408006	0.238108	0.203083	0.390359	0.478668	0.36389	0.671509	0.137639	0.123247	0.248229
	QK380		0.265441	0.202851	0.387303	0.272507	0.21936	0.419958	0.273095	0.217607	0.416982	0.254013	0.191921	0.361188
	QK387		0.28208	0.229289	0.434692	0.218938	0.190076	0.36757	0.26161	0.212849	0.404448	0.29304	0.236315	0.447239
	QK389		0.017534	0.0172825	0.0475682	0.0317119	0.0307063	0.07215	0.0517979	0.0499905	0.118415	0.00729888	0.0072456	0.0217242
	QK392	9	0.244336	0.200686	0.381095	0.27321	0.221696	0.419936	0.237929	0.195915	0.370196	0.231464	0.190664	0.361611
	QK402		0.202977	0.168249	0.322233	0.287557	0.223619	0.426852	0.286507	0.228441	0.430961	0.112069	0.0999083	0.200425
	QK418		0.124069	0.113415	0.23335	0.137905	0.120022	0.229798	0.18083	0.14724	0.282876	0.0997298	0.0933986	0.19919
	QK414		0.222159	0.188291	0.365624	0.25563	0.211364	0.402813	0.251127	0.214193	0.409821	0.199733	0.16815	0.330474
	QK421		0.151436	0.125931	0.248534	0.178805	0.145586	0.28687	0.252823	0.205397	0.398438	0.109954	0.093353	0.179455
	QK442		0.282943	0.236086	0.4476	0.326256	0.266335	0.4996	0.369754	0.288916	0.538333	0.18594	0.16174	0.314334
	QK448		0.0621478	0.058889	0.130797	0.0612739	0.0575194	0.121018	0.0420858	0.0412002	0.103841	0.0663627	0.0622712	0.133628
	QK461		0.288087	0.227609	0.425969	0.24402	0.198528	0.367488	0.161406	0.131515	0.258349	0.310582	0.240939	0.450636
	QK462		0.456187	0.351199	0.647958	0.400609	0.318871	0.588911	0.377231	0.303077	0.561968	0.462126	0.354925	0.654466
	QK48		0.199544	0.164745	0.317406	0.225961	0.18464	0.350422	0.142167	0.12682	0.251598	0.200012	0.162231	0.308361
	QK482	10	0.16016	0.133926	0.263651	0.154349	0.129797	0.251311	0.163603	0.135627	0.26381	0.157689	0.131662	0.259644
	QK488		0.116344	0.0947556	0.196727	0.144047	0.119978	0.238513	0.135815	0.117118	0.235976	0.100274	0.0797911	0.16021
	QK59		0.264966	0.218418	0.417615	0.39828	0.316989	0.585924	0.33738	0.267254	0.505513	0.187662	0.16153	0.315524
	QK63		0.0775842	0.0730996	0.158331	0.0472991	0.045573	0.106011	0.0655567	0.0617838	0.133986	0.0836577	0.0777833	0.16359
	QK68		0.0821838	0.0726934	0.14815	0.136657	0.110305	0.217578	0.138224	0.110624	0.213681	0.0202867	0.0197744	0.0505105
	QK7		0.25985	0.205172	0.393237	0.26552	0.203062	0.387794	0.217366	0.18174	0.350934	0.261672	0.20651	0.39585
	QK82		0.0555527	0.0532498	0.124174	0.11144	0.104068	0.22062	0.00709138	0.00701595	0.0198108	0.0573377	0.0545964	0.125294
	QK88		0.264029	0.219609	0.420524	0.21419	0.178654	0.352083	0.189155	0.158122	0.309207	0.271957	0.22574	0.428943
	SCSR20569		0.190351	0.158246	0.31307	0.234131	0.196178	0.379601	0.190727	0.158724	0.309062	0.163406	0.137428	0.273344
	SCSSR05599		0.0810463	0.0763249	0.16805	0.171638	0.153201	0.303968	0.10745	0.101142	0.216261	0.0596766	0.056197	0.12426
core	AWBMS56		0.155479	0.136916	0.274835	0.150632	0.130376	0.259471	0.154551	0.135964	0.273271	0.142592	0.120924	0.235668
	BMAC90		0.385161	0.299979	0.557907	0.365033	0.285937	0.530392	0.349244	0.278736	0.520678	0.270473	0.218167	0.415858
	BMAC67		0.22585	0.193077	0.374548	0.237901	0.202111	0.390497	0.151796	0.137369	0.278621	0.240029	0.201001	0.388473
	BMAG0579		0.1157	0.103195	0.208659	0.135777	0.119568	0.236492	0.0686119	0.061865	0.126238	0.131227	0.112033	0.221068
	BMAG337		0.277465	0.225876	0.428198	0.279755	0.225836	0.422564	0.285429	0.230301	0.432883	0.221976	0.184632	0.356256
	BMAG369		0.337019	0.269873	0.505163	0.320491	0.258571	0.487326	0.305785	0.250144	0.470268	0.277575	0.22727	0.428514
	BMAG692		0.137093	0.120413	0.237141	0.111858	0.0998245	0.195991	0.0951257	0.0779229	0.152479	0.174163	0.151035	0.292676
	D0501A		0.207892	0.176828	0.345502	0.221852	0.189442	0.368026	0.203295	0.173256	0.338024	0.100682	0.0866914	0.178879
	DO211G		0.138314	0.117145	0.235283	0.141759	0.119049	0.236599	0.122909	0.105275	0.211181	0.121721	0.100635	0.197885
	EBMAC541		0.179444	0.145902	0.281873	0.164746	0.132445	0.251268	0.179907	0.146192	0.284344	0.1788	0.144553	0.273815
	EBMAC602		0.269922	0.219113	0.416031	0.258538	0.212954	0.402593	0.245826	0.203818	0.386267	0.179876	0.150703	0.293837
	EBMAC824		0.299775	0.247063	0.466448	0.316257	0.255384	0.482856	0.265587	0.218665	0.40989	0.274836	0.221517	0.421277
	GB1251		0.131938	0.117815	0.241297	0.109954	0.0951103	0.184083	0.130882	0.110489	0.224045	0.136048	0.125591	0.257934
	GBM1234		0.08915	0.0840648	0.182421	0.137443	0.125284	0.255701	0.0541407	0.0505613	0.110817	0.0860117	0.0792031	0.166013
	GBM1388		0.29755	0.237794	0.453484	0.241566	0.183212	0.338092	0.253331	0.220869	0.420084	0.231738	0.178036	0.328083
	GBMS180		0.248617	0.202374	0.386088	0.221759	0.182513	0.347299	0.254793	0.205224	0.390721	0.241295	0.195399	0.374239
	GMS1		0.285233	0.231937	0.43595	0.288769	0.23359	0.437202	0.27031	0.210769	0.395723	0.178232	0.152148	0.294808
	HVACL3		0.167293	0.140054	0.280876	0.164931	0.139904	0.276576	0.183023	0.154108	0.302455	0.0770636	0.0689637	0.14132
	HVCMA		0.175829	0.149786	0.288892	0.181115	0.147205	0.276965	0.163458	0.138747	0.2653	0.172702	0.149331	0.289683
	HVSS1		0.304108	0.243799	0.462569	0.288491	0.228828	0.436218	0.268623	0.227675	0.432535	0.203738	0.16838	0.32346
	QK101		0.4371	0.340652	0.628135	0.389005	0.311285	0.57577	0.487435	0.368569	0.680481	0.220599	0.189265	0.36618
	QK109		0.3351	0.266926	0.504199	0.284048	0.22941	0.437927	0.380503	0.301221	0.561876	0.29821	0.238918	0.455283
	QK17		0.487375	0.368563	0.680438	0.49646	0.373222	0.689602	0.42368	0.333162	0.614133	0.497078	0.373531	0.69022
	QK125		0.0132	0.0130693	0.0373344	0.0133278	0.0130613	0.0332078	0.0254118	0.0248756	0.0632571	0	0	0
	QK126		0.168917	0.143759	0.274672	0.174372	0.144403	0.276198	0.11604	0.10086	0.198198	0.21159	0.176635	0.329998
	QK128		0.287767	0.242944	0.45772	0.263779	0.2289	0.433402	0.335526	0.265111	0.498981	0.206842	0.181893	0.354823
	QK129		0.240117	0.192744	0.370846	0.24823	0.200282	0.384769	0.199921	0.157337	0.308777	0.254565	0.207104	0.391983
	QK13		0.0666167	0.063568	0.142661	0.099403	0.0916035	0.186623	0.0413785	0.039652	0.0911757	0.0681763	0.0646903	0.140189
	QK136		0.194177	0.15872	0.308176	0.202643	0.166177	0.320557	0.165841	0.136826	0.271232	0.136862	0.116925	0.226846
	QK138		0.143308	0.118795	0.236604	0.11634	0.0946138	0.193723	0.088604	0.0710543	0.139603	0.197955	0.159556	0.304324
	QK147		0.14935	0.128481	0.247603	0.156601	0.13754	0.272334	0.219261	0.171186	0.315172	0.0262966	0.0256051	0.0621254
	QK15		0.0574	0.0550457	0.127258	0.0783007	0.0752352	0.17053	0.0718502	0.0666878	0.136832	0.0262966	0.0256051	0.0621254
	QK150		0.211262	0.17544	0.342489	0.21137	0.172156	0.33157	0.170771	0.150013	0.296376	0.201333	0.16499	0.3217
	QK16		0.23151	0.18714	0.355825	0.24723	0.195097	0.360468	0.12562	0.103276	0.205363	0.279474	0.218969	0.412654
	QK170		0.302957	0.242639	0.455698	0.297733	0.239938	0.448675	0.222635	0.186928	0.357728	0.317646	0.246718	0.466012
	QK173		0.162837	0.142294	0.279695	0.155352	0.130866	0.244394	0.114016	0.106094	0.221988	0.203707	0.169408	0.326106
	QK18		0.25306	0.213687	0.404245	0.184923	0.160621	0.31264	0.344611	0.268898	0.496515	0.082542	0.0789634	0.176827
	QK182		0.081275	0.077878	0.175115	0.0683049	0.0654871	0.150025	0.094957	0.0877159	0.182377	0.0689372	0.0644242	0.138571
	QK183		0.25913	0.20728	0.401102	0.272886	0.218824	0.418106	0.125485	0.114138	0.230744	0.12447	0.112538	0.231706
	QK187		0.282083	0.237074	0.447889	0.341524	0.278789	0.520044	0.127509	0.118338	0.246175	0.337594	0.266524	0.501725
	QK202		0.384583	0.305462	0.567632	0.364293	0.294291	0.546693	0.387024	0.302002	0.564841	0.356221	0.290201	0.539059
	QK205		0.11393	0.0938874	0.191697	0.137943	0.111819	0.2235	0.13547	0.111709	0.228686	0.0613587	0.0519464	0.097009
	QK207		0.11655	0.105974	0.217363	0.0916285	0.0832327	0.164772	0.216563	0.183077	0.354208	0	0	0
	QK212		0.1096	0.101116	0.211561	0.0916285	0.0832327	0.164772	0.0502614	0.0486951	0.116972	0.174763	0.15479	0.306448
	QK213		0.02955	0.0291134	0.0778825	0.059142	0.0572096	0.135077	0.0128184	0.012654	0.0346577	0.0262966	0.0256051	0.0621254
	QK22		0.189363	0.16308	0.320506	0.175927	0.150883	0.29683	0.199786	0.170615	0.332868	0.165352	0.138567	0.266879
	QK241		0.315556	0.253308	0.4787	0.335277	0.26858	0.505251	0.334458	0.265781	0.499428	0.184122	0.15466	0.300047
	QK242		0.189037	0.152274	0.281893	0.155352	0.130866	0.244394	0.228538	0.176222	0.324729	0.149105	0.121308	0.230248
	QK252		0.0197	0.0194099	0.0525105	0.0195752	0.0188088	0.0426325	0.0190589	0.0186567	0.0474429	0.0198137	0.0193791	0.0489589
	QK261		0.08105	0.0740139	0.156282	0.0383174	0.036115	0.0767745	0.118289	0.100114	0.193444	0.0605065	0.058184	0.135373
	QK30		0.282244	0.23512	0.444733	0.294692	0.242199	0.452658	0.349918	0.282381	0.526823	0.167235	0.141759	0.280482
	QK302		0.190794	0.160599	0.316888	0.16868	0.140641	0.277016	0.152724	0.129495	0.252875	0.222334	0.180601	0.341507
	QK303		0.21964	0.18675	0.361406	0.229571	0.19102	0.369459	0.232754	0.196488	0.381023	0.171147	0.1462	0.280838
	QK311		0.317537	0.248291	0.465217	0.314452	0.243039	0.451578	0.252994	0.209124	0.399125	0.310674	0.244453	0.451833
	QK314		0.2709	0.22207	0.422879	0.267032	0.216343	0.408001	0.231019	0.190752	0.369275	0.244078	0.193076	0.368935
	QK315		0.291803	0.235518	0.446718	0.277884	0.225372	0.428079	0.310384	0.249811	0.471574	0.240614	0.189949	0.361062
	QK320		0.24954	0.2065	0.397006	0.208913	0.171523	0.334129	0.232349	0.189355	0.356975	0.278524	0.228334	0.436512
	QK327		0.240321	0.19951	0.382499	0.208961	0.17223	0.328817	0.213671	0.178632	0.340403	0.238078	0.202196	0.387498
	QK329		0.320783	0.268894	0.500806	0.304873	0.251297	0.473481	0.260865	0.212873	0.411327	0.287558	0.232229	0.437879
	QK331		0.265767	0.213461	0.401878	0.237679	0.192997	0.358913	0.324507	0.253031	0.476167	0.0585586	0.0547392	0.117662
	QK337		0.290092	0.238647	0.451664	0.273219	0.224491	0.428213	0.287513	0.235336	0.446358	0.237095	0.1898	0.364087
	QK339		0.134375	0.125264	0.259639	0.0399833	0.039184	0.0996234	0.203407	0.180937	0.353189	0.113404	0.10634	0.22553
	QK342		0.250825	0.202446	0.385117	0.257948	0.206996	0.396092	0.194749	0.158724	0.308678	0.268566	0.213501	0.394253
	QK350		0.2691	0.210653	0.403877	0.284048	0.222541	0.426719	0.247597	0.205829	0.395082	0.249817	0.187409	0.346391
	QK354		0.270206	0.211341	0.396812	0.268222	0.209987	0.392493	0.27298	0.214175	0.401017	0.212381	0.173731	0.32812
	QK360		0.37603	0.300109	0.558288	0.363182	0.291834	0.544052	0.342857	0.27345	0.513017	0.348649	0.273768	0.512943
	QK362		0.20318	0.175608	0.341755	0.153603	0.133296	0.262908	0.218856	0.188931	0.364533	0.208619	0.177909	0.347803
	QK371		0.2641	0.214713	0.409469	0.255727	0.206617	0.397332	0.303255	0.24196	0.455102	0.19899	0.157102	0.305251
	QK374		0.229217	0.191823	0.36551	0.216299	0.180854	0.348418	0.272109	0.217723	0.408011	0.152971	0.13384	0.265656
	QK379		0.36975	0.30134	0.556505	0.252395	0.211098	0.404429	0.472592	0.360601	0.665255	0.174763	0.15479	0.306448
	QK380		0.271675	0.213938	0.410231	0.265723	0.212855	0.40803	0.272896	0.220453	0.421842	0.2626	0.200287	0.381635
	QK387		0.279867	0.228589	0.433871	0.212689	0.182392	0.350226	0.256817	0.208609	0.394309	0.32822	0.264253	0.497778
	QK389		0.02935	0.0287311	0.074193	0.0391504	0.0376176	0.0852649	0.0502614	0.0486951	0.116972	0	0	0
	QK392		0.258869	0.211273	0.400108	0.268093	0.217402	0.408252	0.238619	0.195731	0.370564	0.247401	0.201268	0.381437
	QK402		0.279175	0.217819	0.414511	0.288213	0.224122	0.428539	0.282847	0.22547	0.426817	0.148831	0.129992	0.252345
	QK418		0.166014	0.143293	0.282704	0.149938	0.129263	0.24532	0.186589	0.151678	0.29174	0.135083	0.123021	0.250995
	QK414		0.27201	0.228801	0.433869	0.271887	0.224178	0.425032	0.262979	0.224022	0.426265	0.263258	0.218728	0.413634
	QK421		0.199517	0.162156	0.319642	0.186034	0.152506	0.300616	0.254343	0.207128	0.401679	0.112978	0.0938319	0.174026
	QK442		0.377317	0.297353	0.55473	0.341524	0.277925	0.51912	0.369933	0.289273	0.539537	0.226808	0.193998	0.374075
	QK448		0.0663	0.063021	0.141485	0.0574761	0.0541726	0.115162	0.0505988	0.0493186	0.120456	0.0856465	0.0783111	0.156521
	QK461		0.262917	0.2102	0.38819	0.25767	0.207385	0.382832	0.159892	0.128781	0.246967	0.319089	0.242703	0.447735
	QK462		0.445317	0.344474	0.63608	0.374844	0.302092	0.559917	0.385675	0.308995	0.571858	0.464573	0.356326	0.657049
	QK48		0.20994	0.175951	0.335812	0.220575	0.179967	0.340899	0.123866	0.111559	0.224528	0.247042	0.194986	0.360274
	QK482		0.159604	0.133741	0.261052	0.156046	0.131799	0.255558	0.164052	0.136149	0.265344	0.147644	0.124467	0.241253
	QK488		0.132208	0.111935	0.229045	0.140775	0.118817	0.237959	0.140215	0.122316	0.246054	0.104821	0.0833744	0.164266
	QK59		0.355775	0.283099	0.53135	0.406497	0.322177	0.59503	0.342722	0.271744	0.512974	0.251461	0.214597	0.410176
	QK63		0.0687875	0.0654954	0.146951	0.0395668	0.0384008	0.0924442	0.0780907	0.0727501	0.153572	0.0743243	0.068672	0.140086
	QK68		0.140794	0.112577	0.221869	0.14015	0.114384	0.225847	0.128858	0.104841	0.202482	0.0530953	0.049517	0.107158
	QK7		0.275675	0.216019	0.414287	0.269888	0.20704	0.396281	0.223309	0.187361	0.361684	0.288714	0.224793	0.43122
	QK82		0.0611167	0.0590648	0.138767	0.114397	0.107426	0.227864	0.00854557	0.00843603	0.0231051	0.0770636	0.0734954	0.165268
	QK88		0.255512	0.212906	0.410796	0.195752	0.163502	0.324728	0.199359	0.16667	0.324785	0.300767	0.247	0.465687
	SCSR20569		0.23097	0.191434	0.372491	0.248896	0.208359	0.400965	0.197538	0.165081	0.320959	0.185245	0.159781	0.308473
	SCSSR05599		0.124083	0.114116	0.237335	0.156046	0.140187	0.279761	0.112891	0.105786	0.224492	0.110786	0.09953	0.205398
a The markers with bold italic and underlined names were used to establish SSR fingerprints of 200 barley core set.
b The value stands the order of specific primer within the fingerprint.
