# Supplementary material for: A microsatellite diversity analysis and the development of core-set germplasm in a large hulless barley (Hordeum vulgare L.) collection
Source: BMC Genet. 2017 Dec 6;18:102. doi: 10.1186/s12863-017-0563-x (PMC5717800; doi:10.1186/s12863-017-0563-x)
Supplement: Supplementary file 6 — Genetic differentiation coefficient (FST) and Nei1972 distance between the pairwise structural inferred subpopulations. (XLSX 8 kb) [file 12863_2017_563_MOESM6_ESM.xlsx]

## Sheet: Sheet1
Table S4. Genetic differentiation coefficient (FST) and Nei1972 distance between pairwise structural inferred subpopulations
	mixed	p1	p2
mixed		0.0256011	0.0179962
p1	0.0794		0.0635992
p2	0.07529	0.22266
The values above diagonal are Nei1972 distances, while the values below diagonal are FST values.
