# Supplementary material for: A microsatellite diversity analysis and the development of core-set germplasm in a large hulless barley (Hordeum vulgare L.) collection
Source: BMC Genet. 2017 Dec 6;18:102. doi: 10.1186/s12863-017-0563-x (PMC5717800; doi:10.1186/s12863-017-0563-x)
Supplement: Supplementary file 9 — Information on the fingerprint identifiers for the 200 barley core accessions. (XLSX 13 kb) [file 12863_2017_563_MOESM9_ESM.xlsx]

## Sheet: Sheet1
Table S5. Information of fingerprint identifiers for 200 barley core accessions.
Accession_ID	Fingerprint_ID
3	5136210052
4	2146844978
5	5150260771
6	0140260500
7	0640210728
13	5131371728
16	5142271027
20	2246278096
21	5135271768
26	5137170128
28	4232171918
35	4035170068
36	0436250068
37	5132176727
39	4125170465
41	5235376728
42	7646310428
46	4145242059
48	0635271057
49	6436310062
52	6235271102
54	4135171111
57	5132270726
58	4025254771
65	5235330708
67	5235258152
70	4135372072
74	5736179758
76	5140272761
77	5431270068
81	0220270456
82	3036370768
83	5240272468
89	5625277058
92	8435810796
95	5222318758
99	5135378042
100	2142860971
101	5150370061
102	5245371008
103	5647300008
108	5130281008
109	6221200028
111	3236200002
112	5141370921
113	5242267621
116	5245246002
117	5135200008
118	5196800008
120	5135090702
121	5125210728
122	5132167428
123	5232271902
133	5145276627
135	4125255005
137	0232360608
138	7740081908
148	5032377601
153	5132170961
155	5120276908
160	5625271958
161	5425276006
168	4230277708
169	6135378147
171	5135250044
173	5401800007
174	4115254968
175	4130276006
180	5632080408
188	8536876086
190	6036310046
191	5221309048
197	5136271342
198	5646261008
203	2125278140
207	3126054641
214	7242070428
221	0402810602
222	4611245668
226	2125270066
228	5196960710
241	2035271002
244	5135372648
247	5345301000
265	5141860761
268	8607810242
270	2187250947
283	5626271042
292	9100070616
294	1239871488
295	7440871061
296	5245851428
297	5202270028
298	0242073788
299	5202060021
300	9131830720
301	5236071028
302	9242871628
303	7242823808
304	9242861466
305	0431073688
310	0206819028
311	5146864861
312	7132314801
313	9241864466
314	7131816601
316	6130971651
317	7406873621
318	0446074688
319	9431057706
320	5135270667
321	0441370648
322	0401811800
323	2442874436
324	5131340781
325	5431851706
327	6155211908
328	3256051067
329	9236871468
330	5106878421
331	0251874981
332	9141024681
333	9101874981
335	9441820761
337	0531864066
338	0346803000
339	9142063761
340	7030821456
341	0132071488
342	5296078421
343	9132074781
344	5136840401
345	9242868461
346	5106872408
347	5231804021
349	5030874420
350	4126010661
351	5135074011
352	5125153661
354	4139273668
358	3136270668
362	5206768708
369	2441850046
376	9141871043
377	3126078761
383	4231250748
385	0131058761
386	5131860711
388	7131316801
389	5636260948
390	5635254067
391	5126216062
393	5235277161
396	5225286068
400	6135256608
403	0126016660
409	4235276642
410	6231870650
413	5121277920
414	5225256428
419	3146070740
422	3159276658
423	5235271928
424	2131210858
428	3156256640
429	5145006060
431	9271256048
432	9241877021
436	5635257948
442	0546960800
451	4225251060
454	9141874721
457	2140254749
469	0635298721
472	5225270528
481	5235204770
490	5226250000
494	5625273760
497	4121270960
500	5231878720
501	5646811720
503	5005154600
512	4925076000
514	5221227000
516	5121253841
518	5835271108
522	5135272000
529	9135474740
530	5241067768
531	5335876068
533	4136276008
534	5241276950
537	0340394000
538	5645252000
549	5246870769
552	6625850069
555	4145201016
558	4041053640
560	5145081640
562	0145200700
The number represented allele sized rank for each of ten SSR primers, for example, the fingerprint of core accession 562 was defined as "0145200700",
which meant the first SSR primer had no amplicon, the second primer amplified the first small sized fragment, the third primer amplified the fourth small sized fragment.
The detailed information of ten SSR primers were shown in Supplemental Table 2.
