# Supplementary material for: A microsatellite diversity analysis and the development of core-set germplasm in a large hulless barley (Hordeum vulgare L.) collection
Source: BMC Genet. 2017 Dec 6;18:102. doi: 10.1186/s12863-017-0563-x (PMC5717800; doi:10.1186/s12863-017-0563-x)
Supplement: Supplementary file 11 — Significance of the correlations between the population structure and several clustering factors. The p values were calculated using the contingency table test. (XLSX 8 kb) [file 12863_2017_563_MOESM11_ESM.xlsx]

## Sheet: Sheet1
Table S6. Significance of correlations between population structure and several clustering factors.
Clusters	A	B	C
Origin	0.69902	1.78251e-11	9.38306e-07
Country	0.8738	7.33645e-06	0.0161454
Evolutionary type	0.0284934	1.30492e-30	9.0556e-20
Eco-type	0.77798	0.31432	0.653062
Row-type	0.565668	0.0315454	0.0174599
